# Supplementary material for: Wood–Ljungdahl pathway found in novel marine Korarchaeota groups illuminates their evolutionary history
Source: mSystems. 2023 Jul 17;8(4):e00305-23. doi: 10.1128/msystems.00305-23 (PMC10469681; doi:10.1128/msystems.00305-23)
Supplement: Supplemental tables — Tables S1 to S15. [file msystems.00305-23-s0006.xlsx]

## Sheet: Table S1
Supplementary Table 1 Chemical parameters, metagenome size, and Korarchaeota abundance in each sample
Samples	Depth	Temperature (°C)	pH	Salinity (‰)	Ammonium (μmol/L)	Nitrite (μmol/L)	Phosphate (μmol/L)	Dissolved oxygen (umol/L)	Metagenome size (bp)	No. of Korarchaeota reads	Korarchaeota abundance (RPKM)	Percentage of Korarchaeota reads (%)
Yap-CTD02-BC	0	29.0601	8.21	34.3352	0.083	0.008	0.144	195.906	391636962	410899	0.521434	0.104918
Yap-CTD02-10m	10	29.0655	8.22	34.5708	0.027	0.004	0.125	193.564	151864290	15182219	49.6852	9.99723
Yap-CTD02-30m	30	29.0737	8.22	34.5693	0.016	0.008	0.144	195.913	274956326	38472062	69.5392	13.9921
Yap-CTD02-50m	50	28.8814	8.23	34.7331	0.173	0	0.135	193.778	325188012	63854	0.0975891	0.019636
Yap-CTD02-100m	100	24.7108	8.21	35.1548	0.117	0.155	0.193	187.318	188016736	1506116	3.98116	0.801054
Yap-CTD02-200m	200	13.7459	7.99	34.5031	0.151	0	1.231	139.475	379810692	2272611	2.97376	0.598354
Yap-CTD02-500m	500	7.2295	7.86	34.4845	0.207	0.028	2.365	98.659	317497671	3235878	5.06523	1.01918
Yap-CTD02-1000m	1000	4.7353	7.82	34.5441	0.207	0.04	2.635	97.586	292167018	2077021	3.53311	0.710902
Yap-CTD02-3000m	3000	1.6094	7.89	34.6724	0.274	0.004	2.548	146.612	238854470	2585720	5.38017	1.08255
Yap-CTD02-6000m	6000	1.5982	7.86	34.3107	0.881	0.008	2.461	182.523	431766380	377044	0.434001	0.0873259

## Sheet: Table S2
Supplementary Table 2 Overview of 43 korarchaeal MAGs analyzed in the current study
Genomes	Subgroups	Accession No.	Taxonomic name	Strain name	Genome size (bp)	G+C content (%)	Completeness(CheckM)	Contamination(CheckM)	Completeness(miComplete)	Contamination(miComplete)	Habitat types	Habitat locations	Habitat salinity	References
3300005275_7	Kor-3	-	-	-	1470798	47.7953	91.45	1.87	0.9313	1.041	Thermal springs	USA: Great Boiling Spring, Nevada	fresh	[1]
3300009503_170	Kor-3	-	-	-	1293292	49.2144	89.34	1.4	0.8626	1.0354	Thermal springs	USA: Obsidian Pool	fresh	[1]
3300014887_59	Kor-7	-	-	-	462416	48.6052	78.97	0.93	0.7023	1	Hydrothermal vents sediment	Mexico: Guaymas Basin, Gulf of California	saline	[1]
3300014913_21	Kor-8	-	-	-	1572587	45.6694	68.85	3.74	0.687	1.0333	Hydrothermal vents sediment	Mexico: Guaymas Basin, Gulf of California	saline	[1]
3300014914_102	Kor-7	-	-	-	360184	48.2295	76.17	0.93	0.6947	1	Hydrothermal vents sediment	Mexico: Guaymas Basin, Gulf of California	saline	[1]
3300020139_34	Kor-3	-	-	-	1535958	47.7655	93.39	3.74	0.9313	1.0246	Thermal springs sediment	USA: Great Boiling Spring, Nevada	fresh	[1]
3300022188_28	Unclassified	-	-	-	985890	37.6143	81.74	1.4	0.7939	1.0192	Hydrothermal vents sediment	Mexico: Guaymas Basin, Gulf of California	saline	[1]
3300024423_7	Kor-6	-	-	-	1821207	42.5985	85.91	3.27	0.8397	1.0545	Hydrothermal vents	Mexico: Guaymas Basin, Gulf of California	saline	[1]
3300025546_38	Kor-3	-	-	-	1612597	48.983	92.92	2.8	0.9313	1.0328	Thermal springs Sulfidic aquatic	USA: Shoshone Lake	saline	[1]
3300026531_26	Kor-4	-	-	-	1622472	54.9184	94.32	1.87	0.916	1.025	Hydrothermal vents	EPR: A, L, T, V	saline	[1]
3300027863_148	Kor-2	-	-	-	1693595	43.3337	92.06	1.87	0.8855	1.0172	Thermal springs	USA: Obsidian Pool	fresh	[1]
3300027863_171	Kor-3	-	-	-	1521879	48.9348	88.71	1.87	0.8855	1.0259	Thermal springs	USA: Obsidian Pool	fresh	[1]
3300028398_30	Kor-4	-	-	-	1911475	52.868	94.32	2.8	0.916	1.0333	Hydrothermal vents	Atlantic Ocean: Lucky Strike	saline	[1]
B10_G17 GCA_003661445.1	Kor-7	GCA_003661445.1	-	B10_G17	1675048	52.8359	89.49	3.27	0.8779	1.0174	Hydrothermal vents sediment	Mexico: Guaymas Basin, Gulf of California	saline	[2]
B14_G2 GCA_003661385.1	Kor-7	GCA_003661385.1	-	B14_G2	1739738	52.8289	90.65	2.34	0.8931	1.0171	Hydrothermal vents sediment	Mexico: Guaymas Basin, Gulf of California	saline	[2]
B15_G15 GCA_003661365.1	Kor-6	GCA_003661365.1	-	B15_G15	1823627	43.5644	77.75	2.8	0.7328	1.0417	Hydrothermal vents sediment	Mexico: Guaymas Basin, Gulf of California	saline	[2]
B35_G17 GCA_003661345.1	Kor-5	GCA_003661345.1	-	B35_G17	834209	65.0069	65.04	6.54	0.6031	1.1139	Hydrothermal vents sediment	Mexico: Guaymas Basin, Gulf of California	saline	[2]
B41_G2 GCA_003661315.1	Kor-6	GCA_003661315.1	-	B41_G2	1494989	44.0384	57.4	8.57	0.6412	1.119	Hydrothermal vents sediment	Mexico: Guaymas Basin, Gulf of California	saline	[2]
B51_G1 GCA_003661305.1	Kor-6	GCA_003661305.1	-	B51_G1	1713564	43.9154	75.4	6.54	0.7023	1.087	Hydrothermal vents sediment	Mexico: Guaymas Basin, Gulf of California	saline	[2]
B68_G1 GCA_003661285.1	Kor-8	GCA_003661285.1	-	B68_G1	1266122	42.3008	63.71	2.8	0.5573	1.0411	Hydrothermal vents sediment	Mexico: Guaymas Basin, Gulf of California	saline	[2]
B8_G17 GCA_003661265.1	Kor-6	GCA_003661265.1	-	B8_G17	1490935	46.8564	72.72	3.27	0.7634	1.09	Hydrothermal vents sediment	Mexico: Guaymas Basin, Gulf of California	saline	[2]
B81_G16 GCA_003661245.1	Unclassified	GCA_003661245.1	-	B81_G16	1103715	43.8341	63.22	0	0.6183	1.037	Hydrothermal vents sediment	Mexico: Guaymas Basin, Gulf of California	saline	[2]
B85_G9 GCA_003661225.1	Unclassified	GCA_003661225.1	-	B85_G9	1388613	59.3527	64.08	3.27	0.6412	1.0952	Hydrothermal vents sediment	Mexico: Guaymas Basin, Gulf of California	saline	[2]
HyVt-124 GCA_011042395.1	Unclassified	GCA_011042395.1	-	HyVt-124	837270	44.5343	39.88	0.93	0.374	1.0816	Hydrothermal vents sediment	Mexico: Guaymas Basin, Gulf of California	saline	[3]
HyVt-138 GCA_011042295.1	Unclassified	GCA_011042295.1	-	HyVt-138	794955	50.2508	62.89	0.93	0.6565	1.0349	Hydrothermal vents sediment	Mexico: Guaymas Basin, Gulf of California	saline	[3]
HyVt-161 GCA_011042085.1	Unclassified	GCA_011042085.1	-	HyVt-161	800285	64.1643	56.94	5.76	0.5954	1.1282	Hydrothermal vents sediment	Mexico: Guaymas Basin, Gulf of California	saline	[3]
HyVt-231 GCA_011039395.1	Kor-6	GCA_011039395.1	-	HyVt-231	626118	45.9624	48.7	2.8	0.5038	1.0758	Hydrothermal vents sediment	Mexico: Guaymas Basin, Gulf of California	saline	[3]
HyVt-234 GCA_011042815.1	Unclassified	GCA_011042815.1	-	HyVt-234	966093	38.2715	52.11	9.31	0.542	1.2254	Hydrothermal vents sediment	Mexico: Guaymas Basin, Gulf of California	saline	[3]
HyVt-239 GCA_011042755.1	Unclassified	GCA_011042755.1	-	HyVt-239	1090197	57.1221	72.51	1.94	0.7405	1.0619	Hydrothermal vents sediment	Mexico: Guaymas Basin, Gulf of California	saline	[3]
MDKW GCF_003947435.1	Kor-2	GCF_003947435.1	Candidatus Methanodesulfokores washburnensis	MDKW	2942065	42.8637	93.93	2.8	0.916	1.0417	Thermal springs sediment	USA: Wyoming	fresh	[4]
NM4 GCA_004212055.1	Kor-2	GCA_004212055.1	Candidatus Methanodesulfokores washburnensis	NM4	1416215	43.4228	85.51	1.87	0.8244	1.037	Thermal springs	USA: Wyoming, Yellowstone, Washburn Hot Spring	fresh	[4]
NZ13-K GCA_003344655.1	Unclassified	GCA_003344655.1	-	NZ13-K	1374210	56.6531	88.25	0.93	0.8702	1.0351	Thermal springs sediment	New Zealand: Tikiteri hot springs	fresh	[5]
OPF8 GCF_000019605.1	Kor-3	GCF_000019605.1	Candidatus Korarchaeum cryptofilum	OPF8	1590757	49.0007	93.39	2.8	0.9313	1.0246	Enrichment culture from hot spring sediment	Enrichment of sediments from Yellowstone National Park, USA	fresh	[6]
SpSt-15 GCA_011056255.1	Kor-3	GCA_011056255.1	-	SpSt-15	1535096	47.8338	92.38	2.8	0.9313	1.0492	Thermal springs	USA: Great Boiling Spring, Nevada	fresh	[3]
SpSt-52 GCA_011327635.1	Kor-3	GCA_011327635.1	-	SpSt-52	420283	47.5039	33.46	0	0.3359	1	Thermal springs	USA: Great Boiling Spring, Nevada	fresh	[3]
SpSt-718 GCA_011363665.1	Kor-3	GCA_011363665.1	-	SpSt-718	1079694	47.6844	67.85	0.93	0.7099	1.0323	Thermal springs	USA: Little Hot Creek 4	fresh	[3]
SpSt-910 GCA_011358815.1	Kor-3	GCA_011358815.1	-	SpSt-910	1590047	49.1457	91.52	5.14	0.916	1.0583	Thermal springs sediment	USA: Yellowstone National Park	fresh	[3]
SpSt-967 GCA_011357945.1	Kor-2	GCA_011357945.1	-	SpSt-967	966607	43.3505	72.59	2.1	0.7405	1.0412	Thermal springs sediment	USA: Yellowstone National Park	fresh	[3]
UWMA-0234 GCA_012961625.1	Kor-6	GCA_012961625.1	-	UWMA-0234	1653364	43.5914	74.78	6.62	0.7634	1.09	Hydrothermal vents water	Atlantic Ocean:Mid Cayman Rise	saline	[7]
WS GCA_003948265.1	Kor-3	GCA_003948265.1	Candidatus Korarchaeum cryptofilum	WS	1769550	48.6766	93.39	4.67	0.9313	1.041	Thermal springs	USA: Wyoming	fresh	[4]
WYZ-LMO9 GCA_004347975.1	Kor-2	GCA_004347975.1	-	WYZ-LMO9	2243550	43.2317	90.19	0.47	0.8855	1.0345	Thermal springs sediment	USA: Yellowstone National Park, Wyoming, USA	fresh	[8]
Yap.int.bin1.1	Kor-6	-	-	Yap.int.bin1.1	2012112	43.5782	88.71	1.87	0.8855	1.0345	Temperate seawater	Pacific Ocean: Yap Trench	saline	this study
ZAV-18 GCA_002899815.1	Kor-2	GCA_002899815.1	-	ZAV-18	1250281	44.042	88.25	0.93	0.8855	1.0517	Thermal springs water	Russia: Uzon Caldera, Kamchatka, Arkashin hot spring	fresh	[9]
References:
1. Nayfach, S. et al. A genomic catalog of Earth’s microbiomes. Nat Biotechnol. 2020: 1-11.
2. Dombrowski, N., Teske, A. P. &Baker, B. J. Expansive microbial metabolic versatility and biodiversity in dynamic Guaymas Basin hydrothermal sediments. Nat Commun. 2018; 9: 1-13.
3. Zhou, Z. et al. Genome- and Community-Level Interaction Insights into Carbon Utilization and Element Cycling Functions of Hydrothermarchaeota in Hydrothermal Sediment. mSystems. 2020; 5: e00795-00719.
4. McKay, L. J. et al. Co-occurring genomic capacity for anaerobic methane and dissimilatory sulfur metabolisms discovered in the Korarchaeota. Nat Microbiol. 2019; 4: 614-622.
5. Kelley, J. F. Expanding Metabolic Diversity of Two Archaeal Phyla: Nanoarchaeota and Korarchaeota. 2017.
6. Elkins, J. G. et al. A korarchaeal genome reveals insights into the evolution of the Archaea. Proceedings of the National Academy of Sciences. 2008; 105: 8102-8107.
7. Zhou, Z., Tran, P. Q., Kieft, K. &Anantharaman, K. Genome diversification in globally distributed novel marine Proteobacteria is linked to environmental adaptation. ISME J. 2020; 14: 2060-2077.
8. Wang, Y., Wegener, G., Hou, J., Wang, F. &Xiao, X. Expanding anaerobic alkane metabolism in the domain of Archaea. Nat Microbiol. 2019; 4: 595-602.
9. Wilkins, L. G. E., Ettinger, C. L., Jospin, G. &Eisen, J. A. Metagenome-assembled genomes provide new insight into the microbial diversity of two thermal pools in Kamchatka, Russia. Sci Rep. 2019; 9: 3059.

## Sheet: Table S3
Supplementary Table 3 Korarchaeota 16S rRNA gene sequences (n = 266) used in the current study
Accession number	Subgroup	Representative sequence	Location	Source type	Obtain method	References
AB007304.1.1487	Kor-4	AB007305.1.1478	Tachibana Bay, Japan	Deep sea hydrothermal (West Pacific)	PCR-mediated sequencing	[1]
AB007305.1.1478	Kor-4	AB007305.1.1478	Tachibana Bay, Japan	Deep sea hydrothermal (West Pacific)	PCR-mediated sequencing	[1]
AB007306.1.1479	Kor-4	AB007305.1.1478	Tachibana Bay, Japan	Deep sea hydrothermal (West Pacific)	PCR-mediated sequencing	[1]
AB095127.1.1080	Kor-5	AB095127.1.1080	Central Indian Ridge , Kairei hydrothermal field	Deep sea hydrothermal (Indian Ocean)	PCR-mediated sequencing	[2]
AB175572.1.949	Kor-4	AB293218.1.1340	Okinawa Trough, the Iheya North field	Deep sea hydrothermal (West Pacific)	PCR-mediated sequencing	[3]
AB293207.1.1340	Kor-4	AB293218.1.1340	The back-arc spreading ridge in the Southern Mariana Trough, the Fryer site	Deep sea hydrothermal (West Pacific)	PCR-mediated sequencing	[4]
AB293208.1.1340	Kor-4	AB293218.1.1340	The back-arc spreading ridge in the Southern Mariana Trough, the Fryer site	Deep sea hydrothermal (West Pacific)	PCR-mediated sequencing	[4]
AB293211.1.1340	Kor-4	AB293218.1.1340	The back-arc spreading ridge in the Southern Mariana Trough, the Fryer site	Deep sea hydrothermal (West Pacific)	PCR-mediated sequencing	[4]
AB293214.1.1110	Kor-4	AB293218.1.1340	The back-arc spreading ridge in the Southern Mariana Trough, the Fryer site	Deep sea hydrothermal (West Pacific)	PCR-mediated sequencing	[4]
AB293218.1.1340	Kor-4	AB293218.1.1340	The back-arc spreading ridge in the Southern Mariana Trough, the Fryer site	Deep sea hydrothermal (West Pacific)	PCR-mediated sequencing	[4]
AB301892.1.941	Kor-4	AB301892.1.941	Taketomi Island, Okinawa, Japan	Deep sea hydrothermal (West Pacific)	PCR-mediated sequencing	[5]
AB611342.1.902	unclassified	AB611342.1.902	The southern Okinawa Trough, Japan, the Hatoma Knoll field	Deep sea hydrothermal (West Pacific)	PCR-mediated sequencing	[6]
AB611352.1.903	Kor-4	AB293218.1.1340	The southern Okinawa Trough, Japan, the Hatoma Knoll field	Deep sea hydrothermal (West Pacific)	PCR-mediated sequencing	[6]
AB611402.1.902	Kor-4	AB293218.1.1340	The southern Okinawa Trough, Japan, the Hatoma Knoll field	Deep sea hydrothermal (West Pacific)	PCR-mediated sequencing	[6]
AB611453.1.902	Kor-4	AB293218.1.1340	The southern Okinawa Trough, Japan, the Hatoma Knoll field	Deep sea hydrothermal (West Pacific)	PCR-mediated sequencing	[6]
AB629622.1.940	Kor-5	AB629622.1.940	The Pacific ocean, the Suiyo Seamount field	Deep sea hydrothermal (West Pacific)	PCR-mediated sequencing	[7]
AF176347.1.1429	Kor-3	AF176347.1.1429	Yellowstone National Park, Calcite Springs	Terrestrial hot spring (America)	PCR-mediated sequencing	[8]
AF255604.1.1351	Kor-1	GQ228732.1.1258	Grensdalur, Iceland	Terrestrial hot spring (Europe)	PCR-mediated sequencing	[9]
AF419639.1.1469	Kor-4	AF419639.1.1469	The Guaymas Basin, the Everest Mound area	Deep sea hydrothermal (East Pacific)	PCR-mediated sequencing	[10]
AF526986.1.1035	Kor-4	AF526986.1.1035	The East Pacific Rise	Deep sea hydrothermal (East Pacific)	PCR-mediated sequencing	[11]
AF527002.1.1036	Kor-4	EU559799.1.719	The East Pacific Rise	Deep sea hydrothermal (East Pacific)	PCR-mediated sequencing	[11]
AJ299148.1.937	Kor-5	AJ299148.1.937	The Aegean Sea, the Aegean Hydrothermal Fluxes	hydrothermal (Europe)	PCR-mediated sequencing	[12]
AM749964.1.1159	Kor-4	AM749964.1.1159	Kermadec Arc, New Zealand, Brothers volcano	Deep sea hydrothermal (South Pacific)	PCR-mediated sequencing	[13]
AY862079.1.1217	Kor-2	DQ243756.1.1378	Yellowstone National Park, Washburn Spring	Terrestrial hot spring (America)	PCR-mediated sequencing	[14]
AY862080.1.1232	Kor-1	AY862080.1.1232	Yellowstone National Park, Washburn Spring	Terrestrial hot spring (America)	PCR-mediated sequencing	[14]
AY862081.1.1202	Kor-2	DQ465910.1.1430	Yellowstone National Park, Washburn Spring	Terrestrial hot spring (America)	PCR-mediated sequencing	[14]
CP000968.1326582.1328013	Kor-3	AF176347.1.1429	Enrichment of Yellowstone, Obsidian Pool	Enrichment	PCR-mediated sequencing	[15]
DQ228517.1.1453	Kor-4	AB293218.1.1340	The Southern Okinawa Trough, the Yonaguni Knoll IV Hydrothermal Field	Deep sea hydrothermal (West Pacific)	PCR-mediated sequencing	[16]
DQ228519.1.1441	Kor-4	AB293218.1.1340	The Southern Okinawa Trough, the Yonaguni Knoll IV Hydrothermal Field	Deep sea hydrothermal (West Pacific)	PCR-mediated sequencing	[16]
DQ228520.1.1404	Kor-4	DQ228520.1.1404	The Southern Okinawa Trough, the Yonaguni Knoll IV Hydrothermal Field	Deep sea hydrothermal (West Pacific)	PCR-mediated sequencing	[16]
DQ228521.1.1420	Kor-5	AB629622.1.940	The Southern Okinawa Trough, the Yonaguni Knoll IV Hydrothermal Field	Deep sea hydrothermal (West Pacific)	PCR-mediated sequencing	[16]
DQ228611.1.1385	Kor-4	DQ228611.1.1385	sulfide-microbial incubator	Enrichment	PCR-mediated sequencing	Submitted by Schrenk,M.O., Girguis,P., Kelley,D.S. and Baross,J.A.
DQ228612.1.1381	Kor-5	DQ228612.1.1381	sulfide-microbial incubator	Enrichment	PCR-mediated sequencing	Submitted by Schrenk,M.O., Girguis,P., Kelley,D.S. and Baross,J.A.
DQ228618.1.1357	Kor-4	DQ228618.1.1357	sulfide-microbial incubator	Enrichment	PCR-mediated sequencing	Submitted by Schrenk,M.O., Girguis,P., Kelley,D.S. and Baross,J.A.
DQ228629.1.1374	Kor-4	DQ228629.1.1374	sulfide-microbial incubator	Enrichment	PCR-mediated sequencing	Submitted by Schrenk,M.O., Girguis,P., Kelley,D.S. and Baross,J.A.
DQ228630.1.1312	Kor-4	DQ228630.1.1312	sulfide-microbial incubator	Enrichment	PCR-mediated sequencing	Submitted by Schrenk,M.O., Girguis,P., Kelley,D.S. and Baross,J.A.
DQ228631.1.1384	Kor-4	DQ228631.1.1384	sulfide-microbial incubator	Enrichment	PCR-mediated sequencing	Submitted by Schrenk,M.O., Girguis,P., Kelley,D.S. and Baross,J.A.
DQ228632.1.1406	Kor-4	DQ228632.1.1406	sulfide-microbial incubator	Enrichment	PCR-mediated sequencing	Submitted by Schrenk,M.O., Girguis,P., Kelley,D.S. and Baross,J.A.
DQ243756.1.1378	Kor-2	DQ243756.1.1378	Yellowstone National Park, Obsidian Pool	Terrestrial hot spring (America)	PCR-mediated sequencing	[17]
DQ300332.1.1341	Kor-5	DQ300332.1.1341	Italy: Vulcano Island, a shallow geothermal well	Terrestrial hot spring (Europe)	PCR-mediated sequencing	[18]
DQ417462.1.1073	Kor-4	AB293218.1.1340	The western ridge flank of the East Pacific Rise, low-temperature abyssal hill	Deep sea hydrothermal (East Pacific)	PCR-mediated sequencing	[19]
DQ417479.1.1072	Kor-5	AB629622.1.940	The western ridge flank of the East Pacific Rise, low-temperature abyssal hill	Deep sea hydrothermal (East Pacific)	PCR-mediated sequencing	[19]
DQ417489.1.1073	Kor-4	KJ563974.1.915	The western ridge flank of the East Pacific Rise, low-temperature abyssal hill	Deep sea hydrothermal (East Pacific)	PCR-mediated sequencing	[19]
DQ465907.1.1181	Kor-2	DQ243756.1.1378	Yellowstone National Park, Angel Terrace hot spring	Terrestrial hot spring (America)	PCR-mediated sequencing	[20]
DQ465908.1.1424	Kor-3	JN573320.1.924	Yellowstone National Park, Joseph's Coat hot spring	Terrestrial hot spring (America)	PCR-mediated sequencing	[20]
DQ465909.1.1181	Kor-3	AF176347.1.1429	Yellowstone National Park, Basin hot spring	Terrestrial hot spring (America)	PCR-mediated sequencing	[20]
DQ465910.1.1430	Kor-2	DQ465910.1.1430	Yellowstone National Park, Washburn Inkpot	Terrestrial hot spring (America)	PCR-mediated sequencing	[20]
DQ465911.1.1431	Kor-1	GQ228732.1.1258	Yellowstone National Park, Basin hot spring	Terrestrial hot spring (America)	PCR-mediated sequencing	[20]
DQ465912.1.1426	Kor-3	AF176347.1.1429	Yellowstone National Park, Shoshone hot spring	Terrestrial hot spring (America)	PCR-mediated sequencing	[20]
DQ465913.1.1179	Kor-3	DQ465913.1.1179	Yellowstone National Park, Shoshone hot spring	Terrestrial hot spring (America)	PCR-mediated sequencing	[20]
DQ465914.1.965	Kor-3	JN573320.1.924	Yellowstone National Park, Beckler hot spring	Terrestrial hot spring (America)	PCR-mediated sequencing	[20]
DQ465915.1.1216	Kor-2	DQ465910.1.1430	Yellowstone National Park, Cascade Corner hot spring	Terrestrial hot spring (America)	PCR-mediated sequencing	[20]
DQ470015.1.968	Kor-4	DQ228520.1.1404	The western ridge flank of the East Pacific Rise, low-temperature abyssal hill	Deep sea hydrothermal (East Pacific)	PCR-mediated sequencing	[19]
DQ925863.1.1102	unclassified	DQ925863.1.1102	The Guaymas Basin, Broken Mushroom	Deep sea hydrothermal (East Pacific)	PCR-mediated sequencing	[21]
DQ925864.1.1385	Kor-4	AB293218.1.1340	The Guaymas Basin, Broken Mushroom	Deep sea hydrothermal (East Pacific)	PCR-mediated sequencing	[21]
EU559687.1.943	Kor-4	EU559687.1.943	Juan de Fuca Ridge, Main Endeavour Fragment, hydrothermal chimney 4148	Deep sea hydrothermal (East Pacific)	PCR-mediated sequencing	Submitted by Meng,J., Peng,X. and Wang,F
EU559799.1.719	Kor-4	EU559799.1.719	Juan de Fuca Ridge	Deep sea hydrothermal (East Pacific)	PCR-mediated sequencing	Submitted by Page,A., Seyfried,W.E. and Reysenbach,A.-L
EU635925.1.1328	Kor-3	JN573317.1.926	USA: Nevada, Great Boiling Spring, Sandy’s Spring West	Terrestrial hot spring (America)	PCR-mediated sequencing	[22]
EU924235.1.1341	Kor-3	JN573317.1.926	Mammoth Lakes, CA, USA, Long Valley Caldera, Little Hot Creek 1	Terrestrial hot spring (America)	PCR-mediated sequencing	[23]
FN650705.1.864	unclassified	FN650705.1.864	Village Varvara, Bulgaria, village Varvara, Bulgaria	Terrestrial hot spring (Europe)	PCR-mediated sequencing	[24]
FR668290.1.750	unclassified	KM221235.1.921	The Tengchong National Geological Park, Hydrothermal Outbreak Pool	Terrestrial hot spring (Asia)	PCR-mediated sequencing	[25]
GQ228689.1.721	Kor-1	GQ228775.1.1134	Iceland, Reykjadalur	Terrestrial hot spring (Europe)	PCR-mediated sequencing	[26]
GQ228690.1.721	Kor-1	GQ228775.1.1134	Iceland, Reykjadalur	Terrestrial hot spring (Europe)	PCR-mediated sequencing	[26]
GQ228691.1.721	Kor-1	GQ228775.1.1134	Iceland, Reykjadalur	Terrestrial hot spring (Europe)	PCR-mediated sequencing	[26]
GQ228692.1.721	Kor-1	GQ228784.1.1015	Iceland, Krysuvik	Terrestrial hot spring (Europe)	PCR-mediated sequencing	[26]
GQ228693.1.721	Kor-1	GQ228775.1.1134	Iceland, Reykjadalur	Terrestrial hot spring (Europe)	PCR-mediated sequencing	[26]
GQ228694.1.721	Kor-1	GQ228784.1.1015	Iceland, Reykjadalur	Terrestrial hot spring (Europe)	PCR-mediated sequencing	[26]
GQ228695.1.721	Kor-1	GQ228775.1.1134	Iceland, Reykjadalur	Terrestrial hot spring (Europe)	PCR-mediated sequencing	[26]
GQ228696.1.721	Kor-1	GQ228775.1.1134	Iceland, Reykjadalur	Terrestrial hot spring (Europe)	PCR-mediated sequencing	[26]
GQ228698.1.721	Kor-1	GQ228775.1.1134	The Kamchatka Peninsula, Mt Mutnovsky	Terrestrial hot spring (Asia)	PCR-mediated sequencing	[26]
GQ228699.1.721	Kor-1	GQ228769.1.1258	The Kamchatka Peninsula, the Uzon Caldera	Terrestrial hot spring (Asia)	PCR-mediated sequencing	[26]
GQ228700.1.721	Kor-1	GQ228769.1.1258	The Kamchatka Peninsula, the Uzon Caldera	Terrestrial hot spring (Asia)	PCR-mediated sequencing	[26]
GQ228701.1.721	Kor-1	GQ228775.1.1134	The Kamchatka Peninsula, the Uzon Caldera	Terrestrial hot spring (Asia)	PCR-mediated sequencing	[26]
GQ228702.1.721	Kor-1	GQ228775.1.1134	The Kamchatka Peninsula, the Uzon Caldera	Terrestrial hot spring (Asia)	PCR-mediated sequencing	[26]
GQ228703.1.721	Kor-1	GQ228775.1.1134	The Kamchatka Peninsula, Mt Mutnovsky	Terrestrial hot spring (Asia)	PCR-mediated sequencing	[26]
GQ228704.1.721	Kor-1	GQ228769.1.1258	The Kamchatka Peninsula, the Uzon Caldera	Terrestrial hot spring (Asia)	PCR-mediated sequencing	[26]
GQ228705.1.721	Kor-1	GQ228769.1.1258	The Kamchatka Peninsula, the Uzon Caldera	Terrestrial hot spring (Asia)	PCR-mediated sequencing	[26]
GQ228706.1.721	Kor-1	GQ228775.1.1134	The Kamchatka Peninsula, the Uzon Caldera	Terrestrial hot spring (Asia)	PCR-mediated sequencing	[26]
GQ228707.1.976	Kor-1	GQ228732.1.1258	Iceland, Reykjadalur	Terrestrial hot spring (Europe)	PCR-mediated sequencing	[26]
GQ228708.1.1015	Kor-1	GQ228732.1.1258	Iceland, Reykjadalur	Terrestrial hot spring (Europe)	PCR-mediated sequencing	[26]
GQ228709.1.1015	Kor-1	GQ228732.1.1258	Iceland, Reykjadalur	Terrestrial hot spring (Europe)	PCR-mediated sequencing	[26]
GQ228710.1.984	Kor-1	GQ228732.1.1258	Iceland, Reykjadalur	Terrestrial hot spring (Europe)	PCR-mediated sequencing	[26]
GQ228711.1.1016	Kor-1	GQ228711.1.1016	Iceland, Reykjadalur	Terrestrial hot spring (Europe)	PCR-mediated sequencing	[26]
GQ228712.1.1013	Kor-1	GQ228732.1.1258	Iceland, Reykjadalur	Terrestrial hot spring (Europe)	PCR-mediated sequencing	[26]
GQ228713.1.1015	Kor-1	GQ228732.1.1258	Iceland, Reykjadalur	Terrestrial hot spring (Europe)	PCR-mediated sequencing	[26]
GQ228714.1.956	Kor-1	GQ228714.1.956	Iceland, Reykjadalur	Terrestrial hot spring (Europe)	PCR-mediated sequencing	[26]
GQ228715.1.994	Kor-1	GQ228732.1.1258	Iceland, Reykjadalur	Terrestrial hot spring (Europe)	PCR-mediated sequencing	[26]
GQ228716.1.985	Kor-1	GQ228732.1.1258	Iceland, Reykjadalur	Terrestrial hot spring (Europe)	PCR-mediated sequencing	[26]
GQ228717.1.985	Kor-1	GQ228732.1.1258	Iceland, Reykjadalur	Terrestrial hot spring (Europe)	PCR-mediated sequencing	[26]
GQ228718.1.983	Kor-1	GQ228732.1.1258	Iceland, Reykjadalur	Terrestrial hot spring (Europe)	PCR-mediated sequencing	[26]
GQ228719.1.985	Kor-1	GQ228732.1.1258	Iceland, Reykjadalur	Terrestrial hot spring (Europe)	PCR-mediated sequencing	[26]
GQ228720.1.980	Kor-1	GQ228732.1.1258	Iceland, Reykjadalur	Terrestrial hot spring (Europe)	PCR-mediated sequencing	[26]
GQ228721.1.1017	Kor-1	GQ228721.1.1017	Iceland, Reykjadalur	Terrestrial hot spring (Europe)	PCR-mediated sequencing	[26]
GQ228722.1.991	Kor-1	GQ228722.1.991	Iceland, Reykjadalur	Terrestrial hot spring (Europe)	PCR-mediated sequencing	[26]
GQ228723.1.990	Kor-1	GQ228711.1.1016	Iceland, Reykjadalur	Terrestrial hot spring (Europe)	PCR-mediated sequencing	[26]
GQ228724.1.952	Kor-1	GQ228732.1.1258	Iceland, Reykjadalur	Terrestrial hot spring (Europe)	PCR-mediated sequencing	[26]
GQ228725.1.1260	Kor-1	GQ228732.1.1258	Iceland, Reykjadalur	Terrestrial hot spring (Europe)	PCR-mediated sequencing	[26]
GQ228726.1.1259	Kor-1	GQ228732.1.1258	Iceland, Reykjadalur	Terrestrial hot spring (Europe)	PCR-mediated sequencing	[26]
GQ228727.1.1258	Kor-1	GQ228732.1.1258	Iceland, Reykjadalur	Terrestrial hot spring (Europe)	PCR-mediated sequencing	[26]
GQ228728.1.1258	Kor-1	GQ228732.1.1258	Iceland, Reykjadalur	Terrestrial hot spring (Europe)	PCR-mediated sequencing	[26]
GQ228729.1.1258	Kor-1	GQ228732.1.1258	Iceland, Reykjadalur	Terrestrial hot spring (Europe)	PCR-mediated sequencing	[26]
GQ228730.1.1258	Kor-1	GQ228732.1.1258	Iceland, Reykjadalur	Terrestrial hot spring (Europe)	PCR-mediated sequencing	[26]
GQ228731.1.1258	Kor-1	GQ228732.1.1258	Iceland, Reykjadalur	Terrestrial hot spring (Europe)	PCR-mediated sequencing	[26]
GQ228732.1.1258	Kor-1	GQ228732.1.1258	Iceland, Reykjadalur	Terrestrial hot spring (Europe)	PCR-mediated sequencing	[26]
GQ228733.1.1258	Kor-1	GQ228732.1.1258	Iceland, Reykjadalur	Terrestrial hot spring (Europe)	PCR-mediated sequencing	[26]
GQ228734.1.1258	Kor-1	GQ228732.1.1258	Iceland, Reykjadalur	Terrestrial hot spring (Europe)	PCR-mediated sequencing	[26]
GQ228735.1.1258	Kor-1	GQ228732.1.1258	Iceland, Reykjadalur	Terrestrial hot spring (Europe)	PCR-mediated sequencing	[26]
GQ228736.1.1258	Kor-1	GQ228732.1.1258	Iceland, Reykjadalur	Terrestrial hot spring (Europe)	PCR-mediated sequencing	[26]
GQ228737.1.993	Kor-1	GQ228732.1.1258	Iceland, Reykjadalur	Terrestrial hot spring (Europe)	PCR-mediated sequencing	[26]
GQ228738.1.1258	Kor-1	GQ228732.1.1258	Iceland, Reykjadalur	Terrestrial hot spring (Europe)	PCR-mediated sequencing	[26]
GQ228739.1.1258	Kor-1	GQ228732.1.1258	Iceland, Reykjadalur	Terrestrial hot spring (Europe)	PCR-mediated sequencing	[26]
GQ228740.1.1260	Kor-1	GQ228740.1.1260	Iceland, Reykjadalur	Terrestrial hot spring (Europe)	PCR-mediated sequencing	[26]
GQ228741.1.986	Kor-1	GQ228732.1.1258	Iceland, Reykjadalur	Terrestrial hot spring (Europe)	PCR-mediated sequencing	[26]
GQ228742.1.967	Kor-1	GQ228742.1.967	Iceland, Reykjadalur	Terrestrial hot spring (Europe)	PCR-mediated sequencing	[26]
GQ228743.1.996	Kor-1	GQ228743.1.996	Iceland, Reykjadalur	Terrestrial hot spring (Europe)	PCR-mediated sequencing	[26]
GQ228744.1.1016	Kor-1	GQ228732.1.1258	Iceland, Reykjadalur	Terrestrial hot spring (Europe)	PCR-mediated sequencing	[26]
GQ228745.1.1013	Kor-1	GQ228732.1.1258	Iceland, Reykjadalur	Terrestrial hot spring (Europe)	PCR-mediated sequencing	[26]
GQ228746.1.974	Kor-1	GQ228732.1.1258	Iceland, Reykjadalur	Terrestrial hot spring (Europe)	PCR-mediated sequencing	[26]
GQ228747.1.1044	Kor-1	GQ228747.1.1044	Iceland, Reykjadalur	Terrestrial hot spring (Europe)	PCR-mediated sequencing	[26]
GQ228748.1.978	Kor-1	GQ228732.1.1258	Iceland, Reykjadalur	Terrestrial hot spring (Europe)	PCR-mediated sequencing	[26]
GQ228749.1.1039	Kor-1	GQ228732.1.1258	Iceland, Reykjadalur	Terrestrial hot spring (Europe)	PCR-mediated sequencing	[26]
GQ228750.1.1037	Kor-1	GQ228732.1.1258	Iceland, Reykjadalur	Terrestrial hot spring (Europe)	PCR-mediated sequencing	[26]
GQ228751.1.979	Kor-1	GQ228751.1.979	Iceland, Reykjadalur	Terrestrial hot spring (Europe)	PCR-mediated sequencing	[26]
GQ228752.1.1012	Kor-1	GQ228732.1.1258	Iceland, Reykjadalur	Terrestrial hot spring (Europe)	PCR-mediated sequencing	[26]
GQ228753.1.1013	Kor-1	GQ228732.1.1258	Iceland, Reykjadalur	Terrestrial hot spring (Europe)	PCR-mediated sequencing	[26]
GQ228754.1.1014	Kor-1	GQ228732.1.1258	Iceland, Reykjadalur	Terrestrial hot spring (Europe)	PCR-mediated sequencing	[26]
GQ228755.1.1015	Kor-1	GQ228732.1.1258	Iceland, Reykjadalur	Terrestrial hot spring (Europe)	PCR-mediated sequencing	[26]
GQ228756.1.1013	Kor-1	GQ228732.1.1258	Iceland, Reykjadalur	Terrestrial hot spring (Europe)	PCR-mediated sequencing	[26]
GQ228757.1.1017	Kor-1	GQ228732.1.1258	Iceland, Reykjadalur	Terrestrial hot spring (Europe)	PCR-mediated sequencing	[26]
GQ228758.1.982	Kor-1	GQ228732.1.1258	Iceland, Reykjadalur	Terrestrial hot spring (Europe)	PCR-mediated sequencing	[26]
GQ228759.1.1014	Kor-1	GQ228732.1.1258	Iceland, Reykjadalur	Terrestrial hot spring (Europe)	PCR-mediated sequencing	[26]
GQ228760.1.1258	Kor-1	GQ228732.1.1258	The Kamchatka Peninsula, the Uzon Caldera	Terrestrial hot spring (Asia)	PCR-mediated sequencing	[26]
GQ228761.1.1258	Kor-1	GQ228732.1.1258	The Kamchatka Peninsula, the Uzon Caldera	Terrestrial hot spring (Asia)	PCR-mediated sequencing	[26]
GQ228762.1.1258	Kor-1	GQ228732.1.1258	The Kamchatka Peninsula, the Uzon Caldera	Terrestrial hot spring (Asia)	PCR-mediated sequencing	[26]
GQ228763.1.1258	Kor-1	GQ228732.1.1258	The Kamchatka Peninsula, the Uzon Caldera	Terrestrial hot spring (Asia)	PCR-mediated sequencing	[26]
GQ228764.1.1258	Kor-1	GQ228732.1.1258	The Kamchatka Peninsula, the Uzon Caldera	Terrestrial hot spring (Asia)	PCR-mediated sequencing	[26]
GQ228765.1.1269	Kor-1	GQ228765.1.1269	The Kamchatka Peninsula, the Uzon Caldera	Terrestrial hot spring (Asia)	PCR-mediated sequencing	[26]
GQ228766.1.1257	Kor-1	GQ228732.1.1258	The Kamchatka Peninsula, the Uzon Caldera	Terrestrial hot spring (Asia)	PCR-mediated sequencing	[26]
GQ228767.1.1261	Kor-1	GQ228767.1.1261	The Kamchatka Peninsula, the Uzon Caldera	Terrestrial hot spring (Asia)	PCR-mediated sequencing	[26]
GQ228768.1.1264	Kor-1	GQ228768.1.1264	The Kamchatka Peninsula, the Uzon Caldera	Terrestrial hot spring (Asia)	PCR-mediated sequencing	[26]
GQ228769.1.1258	Kor-1	GQ228769.1.1258	The Kamchatka Peninsula, the Uzon Caldera	Terrestrial hot spring (Asia)	PCR-mediated sequencing	[26]
GQ228770.1.1261	Kor-1	GQ228770.1.1261	The Kamchatka Peninsula, the Uzon Caldera	Terrestrial hot spring (Asia)	PCR-mediated sequencing	[26]
GQ228771.1.1261	Kor-1	GQ228769.1.1258	The Kamchatka Peninsula, the Uzon Caldera	Terrestrial hot spring (Asia)	PCR-mediated sequencing	[26]
GQ228772.1.1259	Kor-1	GQ228773.1.1258	The Kamchatka Peninsula, the Uzon Caldera	Terrestrial hot spring (Asia)	PCR-mediated sequencing	[26]
GQ228773.1.1258	Kor-1	GQ228773.1.1258	The Kamchatka Peninsula, the Uzon Caldera	Terrestrial hot spring (Asia)	PCR-mediated sequencing	[26]
GQ228774.1.1258	Kor-1	GQ228732.1.1258	The Kamchatka Peninsula, Mt Mutnovsky	Terrestrial hot spring (Asia)	PCR-mediated sequencing	[26]
GQ228775.1.1134	Kor-1	GQ228775.1.1134	The Kamchatka Peninsula, Mt Mutnovsky	Terrestrial hot spring (Asia)	PCR-mediated sequencing	[26]
GQ228776.1.1119	Kor-1	GQ228732.1.1258	The Kamchatka Peninsula, Mt Mutnovsky	Terrestrial hot spring (Asia)	PCR-mediated sequencing	[26]
GQ228777.1.1258	Kor-1	GQ228775.1.1134	The Kamchatka Peninsula, Mt Mutnovsky	Terrestrial hot spring (Asia)	PCR-mediated sequencing	[26]
GQ228778.1.1258	Kor-1	GQ228775.1.1134	The Kamchatka Peninsula, Mt Mutnovsky	Terrestrial hot spring (Asia)	PCR-mediated sequencing	[26]
GQ228779.1.1258	Kor-1	GQ228732.1.1258	The Kamchatka Peninsula, Mt Mutnovsky	Terrestrial hot spring (Asia)	PCR-mediated sequencing	[26]
GQ228780.1.1258	Kor-1	GQ228732.1.1258	The Kamchatka Peninsula, Mt Mutnovsky	Terrestrial hot spring (Asia)	PCR-mediated sequencing	[26]
GQ228781.1.1258	Kor-1	GQ228732.1.1258	The Kamchatka Peninsula, Mt Mutnovsky	Terrestrial hot spring (Asia)	PCR-mediated sequencing	[26]
GQ228782.1.1258	Kor-1	GQ228732.1.1258	The Kamchatka Peninsula, Mt Mutnovsky	Terrestrial hot spring (Asia)	PCR-mediated sequencing	[26]
GQ228783.1.971	Kor-1	GQ228732.1.1258	Iceland, Krysuvik	Terrestrial hot spring (Europe)	PCR-mediated sequencing	[26]
GQ228784.1.1015	Kor-1	GQ228784.1.1015	Iceland, Krysuvik	Terrestrial hot spring (Europe)	PCR-mediated sequencing	[26]
GQ228785.1.970	Kor-1	GQ228732.1.1258	Iceland, Krysuvik	Terrestrial hot spring (Europe)	PCR-mediated sequencing	[26]
GQ228786.1.969	Kor-1	GQ228732.1.1258	Iceland, Krysuvik	Terrestrial hot spring (Europe)	PCR-mediated sequencing	[26]
GQ228787.1.969	Kor-1	GQ228732.1.1258	Iceland, Krysuvik	Terrestrial hot spring (Europe)	PCR-mediated sequencing	[26]
GQ228788.1.1013	Kor-1	GQ228732.1.1258	Iceland, Krysuvik	Terrestrial hot spring (Europe)	PCR-mediated sequencing	[26]
GQ228789.1.1013	Kor-1	GQ228732.1.1258	Iceland, Krysuvik	Terrestrial hot spring (Europe)	PCR-mediated sequencing	[26]
GQ228790.1.1013	Kor-1	GQ228732.1.1258	Iceland, Krysuvik	Terrestrial hot spring (Europe)	PCR-mediated sequencing	[26]
GQ228791.1.1013	Kor-1	GQ228732.1.1258	Iceland, Krysuvik	Terrestrial hot spring (Europe)	PCR-mediated sequencing	[26]
GQ228792.1.1013	Kor-1	GQ228732.1.1258	Iceland, Krysuvik	Terrestrial hot spring (Europe)	PCR-mediated sequencing	[26]
GQ228793.1.1013	Kor-1	GQ228732.1.1258	Iceland, Krysuvik	Terrestrial hot spring (Europe)	PCR-mediated sequencing	[26]
GQ228794.1.1261	Kor-1	GQ228794.1.1261	Iceland, Krysuvik	Terrestrial hot spring (Europe)	PCR-mediated sequencing	[26]
GQ228795.1.1255	Kor-1	GQ228732.1.1258	Iceland, Krysuvik	Terrestrial hot spring (Europe)	PCR-mediated sequencing	[26]
GQ228796.1.1258	Kor-1	GQ228732.1.1258	Iceland, Krysuvik	Terrestrial hot spring (Europe)	PCR-mediated sequencing	[26]
GQ228797.1.1258	Kor-1	GQ228732.1.1258	Iceland, Krysuvik	Terrestrial hot spring (Europe)	PCR-mediated sequencing	[26]
GQ228798.1.1208	Kor-1	GQ228732.1.1258	Iceland, Krysuvik	Terrestrial hot spring (Europe)	PCR-mediated sequencing	[26]
GQ228799.1.1261	Kor-1	GQ228732.1.1258	Iceland, Krysuvik	Terrestrial hot spring (Europe)	PCR-mediated sequencing	[26]
GQ228800.1.1258	Kor-1	GQ228732.1.1258	Iceland, Krysuvik	Terrestrial hot spring (Europe)	PCR-mediated sequencing	[26]
GQ228801.1.1258	Kor-1	GQ228732.1.1258	Iceland, Krysuvik	Terrestrial hot spring (Europe)	PCR-mediated sequencing	[26]
GQ228802.1.1208	Kor-1	GQ228732.1.1258	Iceland, Krysuvik	Terrestrial hot spring (Europe)	PCR-mediated sequencing	[26]
GQ228803.1.1258	Kor-1	GQ228732.1.1258	Iceland, Krysuvik	Terrestrial hot spring (Europe)	PCR-mediated sequencing	[26]
GQ228804.1.1258	Kor-1	GQ228732.1.1258	Iceland, Krysuvik	Terrestrial hot spring (Europe)	PCR-mediated sequencing	[26]
GQ228805.1.1258	Kor-1	GQ228732.1.1258	Iceland, Krysuvik	Terrestrial hot spring (Europe)	PCR-mediated sequencing	[26]
GQ228806.1.1258	Kor-1	GQ228732.1.1258	Iceland, Krysuvik	Terrestrial hot spring (Europe)	PCR-mediated sequencing	[26]
GQ228807.1.1258	Kor-1	GQ228732.1.1258	Iceland, Krysuvik	Terrestrial hot spring (Europe)	PCR-mediated sequencing	[26]
GQ228808.1.1258	Kor-1	GQ228732.1.1258	Iceland, Krysuvik	Terrestrial hot spring (Europe)	PCR-mediated sequencing	[26]
GQ328121.1.723	Kor-1	GQ328132.1.819	The Kamchatka Peninsula, the Uzon Caldera, Zavarzin Spring	Terrestrial hot spring (Asia)	PCR-mediated sequencing	[27]
GQ328125.1.951	Kor-1	GQ328132.1.819	The Kamchatka Peninsula, the Uzon Caldera, Zavarzin Spring	Terrestrial hot spring (Asia)	PCR-mediated sequencing	[27]
GQ328127.1.917	Kor-1	GQ328132.1.819	The Kamchatka Peninsula, the Uzon Caldera, Zavarzin Spring	Terrestrial hot spring (Asia)	PCR-mediated sequencing	[27]
GQ328130.1.933	Kor-1	GQ328132.1.819	The Kamchatka Peninsula, the Uzon Caldera, Zavarzin Spring	Terrestrial hot spring (Asia)	PCR-mediated sequencing	[27]
GQ328132.1.819	Kor-1	GQ328132.1.819	The Kamchatka Peninsula, the Uzon Caldera, Zavarzin Spring	Terrestrial hot spring (Asia)	PCR-mediated sequencing	[27]
GQ328133.1.763	Kor-1	GQ328132.1.819	The Kamchatka Peninsula, the Uzon Caldera, Zavarzin Spring	Terrestrial hot spring (Asia)	PCR-mediated sequencing	[27]
GQ328134.1.817	Kor-1	GQ328132.1.819	The Kamchatka Peninsula, the Uzon Caldera, Zavarzin Spring	Terrestrial hot spring (Asia)	PCR-mediated sequencing	[27]
GQ328141.1.825	Kor-1	GQ328132.1.819	The Kamchatka Peninsula, the Uzon Caldera, Zavarzin Spring	Terrestrial hot spring (Asia)	PCR-mediated sequencing	[27]
GQ328152.1.712	Kor-1	GQ328132.1.819	The Kamchatka Peninsula, the Uzon Caldera, Zavarzin Spring	Terrestrial hot spring (Asia)	PCR-mediated sequencing	[27]
GQ328153.1.817	Kor-1	GQ328132.1.819	The Kamchatka Peninsula, the Uzon Caldera, Zavarzin Spring	Terrestrial hot spring (Asia)	PCR-mediated sequencing	[27]
GQ328155.1.957	Kor-1	GQ328132.1.819	The Kamchatka Peninsula, the Uzon Caldera, Zavarzin Spring	Terrestrial hot spring (Asia)	PCR-mediated sequencing	[27]
GQ328158.1.825	Kor-1	GQ328132.1.819	The Kamchatka Peninsula, the Uzon Caldera, Zavarzin Spring	Terrestrial hot spring (Asia)	PCR-mediated sequencing	[27]
GQ328176.1.746	Kor-1	GQ328132.1.819	The Kamchatka Peninsula, the Uzon Caldera, Zavarzin Spring	Terrestrial hot spring (Asia)	PCR-mediated sequencing	[27]
GQ328185.1.778	Kor-1	GQ328132.1.819	The Kamchatka Peninsula, the Uzon Caldera, Zavarzin Spring	Terrestrial hot spring (Asia)	PCR-mediated sequencing	[27]
GQ328196.1.778	Kor-1	GQ328132.1.819	The Kamchatka Peninsula, the Uzon Caldera, Zavarzin Spring	Terrestrial hot spring (Asia)	PCR-mediated sequencing	[27]
GQ328199.1.720	Kor-1	GQ328132.1.819	The Kamchatka Peninsula, the Uzon Caldera, Zavarzin Spring	Terrestrial hot spring (Asia)	PCR-mediated sequencing	[27]
HM150581.1.937	Kor-1	GQ228732.1.1258	The Kamchatka peninsula, the Uzon Caldera	Terrestrial hot spring (Asia)	PCR-mediated sequencing	[28]
HQ395686.1.1181	Kor-1	GQ228775.1.1134	The Kamchatka Peninsula, the Uzon Caldera, White filaments in Uzon5	Terrestrial hot spring (Asia)	PCR-mediated sequencing	[29]
HQ395687.1.1180	Kor-1	HQ395693.1.1181	The Kamchatka Peninsula, the Uzon Caldera, White filaments in Uzon5	Terrestrial hot spring (Asia)	PCR-mediated sequencing	[29]
HQ395688.1.1177	Kor-1	HQ395688.1.1177	The Kamchatka Peninsula, the Uzon Caldera, White filaments in Uzon5	Terrestrial hot spring (Asia)	PCR-mediated sequencing	[29]
HQ395689.1.1180	Kor-1	GQ228732.1.1258	The Kamchatka Peninsula, the Uzon Caldera, White filaments in Uzon5	Terrestrial hot spring (Asia)	PCR-mediated sequencing	[29]
HQ395690.1.1181	Kor-1	GQ228775.1.1134	The Kamchatka Peninsula, the Uzon Caldera, White filaments in Uzon5	Terrestrial hot spring (Asia)	PCR-mediated sequencing	[29]
HQ395691.1.1181	Kor-1	GQ228775.1.1134	The Kamchatka Peninsula, the Uzon Caldera, White filaments in Uzon5	Terrestrial hot spring (Asia)	PCR-mediated sequencing	[29]
HQ395692.1.1180	Kor-1	GQ228732.1.1258	The Kamchatka Peninsula, the Uzon Caldera, White filaments in Uzon5	Terrestrial hot spring (Asia)	PCR-mediated sequencing	[29]
HQ395693.1.1181	Kor-1	HQ395693.1.1181	The Kamchatka Peninsula, the Uzon Caldera, White filaments in Uzon5	Terrestrial hot spring (Asia)	PCR-mediated sequencing	[29]
HQ395694.1.1181	Kor-1	GQ228775.1.1134	The Kamchatka Peninsula, the Uzon Caldera, White filaments in Uzon5	Terrestrial hot spring (Asia)	PCR-mediated sequencing	[29]
HQ395695.1.1011	Kor-1	GQ228732.1.1258	The Kamchatka Peninsula, the Uzon Caldera, Mostly gray with some white filaments in Uzon8f	Terrestrial hot spring (Asia)	PCR-mediated sequencing	[29]
HQ395696.1.1011	Kor-1	GQ228732.1.1258	The Kamchatka Peninsula, the Uzon Caldera, Mostly gray with some white filaments in Uzon8f	Terrestrial hot spring (Asia)	PCR-mediated sequencing	[29]
HQ395697.1.967	Kor-1	GQ228732.1.1258	The Kamchatka Peninsula, the Uzon Caldera, Black filaments in Uzon9	Terrestrial hot spring (Asia)	PCR-mediated sequencing	[29]
HQ395698.1.967	Kor-1	GQ228732.1.1258	The Kamchatka Peninsula, the Uzon Caldera, Black filaments in Uzon9	Terrestrial hot spring (Asia)	PCR-mediated sequencing	[29]
HQ395699.1.1217	Kor-1	GQ228732.1.1258	The Kamchatka Peninsula, the Uzon Caldera, Black filaments in Uzon9	Terrestrial hot spring (Asia)	PCR-mediated sequencing	[29]
HQ395700.1.967	Kor-1	GQ228732.1.1258	The Kamchatka Peninsula, the Mutnovsky Volcano, White filaments in Mut13	Terrestrial hot spring (Asia)	PCR-mediated sequencing	[29]
HQ395701.1.1242	Kor-1	GQ228732.1.1258	The Kamchatka Peninsula, the Mutnovsky Volcano, Black filaments with some sediment in Mut11	Terrestrial hot spring (Asia)	PCR-mediated sequencing	[29]
HQ395702.1.968	Kor-1	GQ228775.1.1134	The Kamchatka Peninsula, the Mutnovsky Volcano, Black filaments with some sediment in Mut11	Terrestrial hot spring (Asia)	PCR-mediated sequencing	[29]
HQ395703.1.967	Kor-1	GQ228732.1.1258	The Kamchatka Peninsula, the Mutnovsky Volcano, White filaments in Mut13	Terrestrial hot spring (Asia)	PCR-mediated sequencing	[29]
HQ395704.1.967	Kor-1	GQ228775.1.1134	The Kamchatka Peninsula, the Mutnovsky Volcano, White filaments in Mut13	Terrestrial hot spring (Asia)	PCR-mediated sequencing	[29]
HQ395705.1.1217	Kor-1	GQ228732.1.1258	The Kamchatka Peninsula, the Mutnovsky Volcano, White filaments in Mut13	Terrestrial hot spring (Asia)	PCR-mediated sequencing	[29]
HQ395726.1.1431	Kor-1	GQ228732.1.1258	The Kamchatka Peninsula, the Uzon Caldera, Black filaments in Uzon9	Terrestrial hot spring (Asia)	PCR-mediated sequencing	[29]
JN573308.1.926	Kor-3	JN573317.1.926	Great Basin, Little Hot Creek 1	Terrestrial hot spring (America)	PCR-mediated sequencing	[30]
JN573309.1.926	Kor-3	JN573317.1.926	Great Basin, Little Hot Creek 1	Terrestrial hot spring (America)	PCR-mediated sequencing	[30]
JN573310.1.926	Kor-3	JN573317.1.926	Great Basin, Sandy Springs West	Terrestrial hot spring (America)	PCR-mediated sequencing	[30]
JN573311.1.924	unclassified	JN573311.1.924	Great Basin, Grass Valley Spring	Terrestrial hot spring (America)	PCR-mediated sequencing	[30]
JN573312.1.924	unclassified	JN573312.1.924	Great Basin, Grass Valley Spring	Terrestrial hot spring (America)	PCR-mediated sequencing	[30]
JN573313.1.926	Kor-3	JN573317.1.926	Great Basin, Surprise Valley	Terrestrial hot spring (America)	PCR-mediated sequencing	[30]
JN573314.1.924	unclassified	JN573314.1.924	Yellowstone National Park, F.L.I.P.	Terrestrial hot spring (America)	PCR-mediated sequencing	[30]
JN573315.1.926	Kor-3	JN573317.1.926	Great Basin, Hot Creek	Terrestrial hot spring (America)	PCR-mediated sequencing	[30]
JN573316.1.926	Kor-3	JN573317.1.926	Great Basin, Little Hot Creek 3	Terrestrial hot spring (America)	PCR-mediated sequencing	[30]
JN573317.1.926	Kor-3	JN573317.1.926	Great Basin, Sandy's Spring West	Terrestrial hot spring (America)	PCR-mediated sequencing	[30]
JN573318.1.926	Kor-3	JN573317.1.926	Great Basin, Little Hot Creek 4	Terrestrial hot spring (America)	PCR-mediated sequencing	[30]
JN573319.1.926	Kor-3	JN573317.1.926	Great Basin, Great Boiling Spring	Terrestrial hot spring (America)	PCR-mediated sequencing	[30]
JN573320.1.924	Kor-3	JN573320.1.924	Yellowstone National Park, Avocado upper slide	Terrestrial hot spring (America)	PCR-mediated sequencing	[30]
JN573321.1.924	unclassified	JN573321.1.924	Yellowstone National Park, Emerald City	Terrestrial hot spring (America)	PCR-mediated sequencing	[30]
JN573322.1.926	Kor-3	JN573317.1.926	Great Basin, Surprise Valley	Terrestrial hot spring (America)	PCR-mediated sequencing	[30]
JN573323.1.924	Kor-3	JN573320.1.924	Yellowstone National Park, Avocado Source	Terrestrial hot spring (America)	PCR-mediated sequencing	[30]
JN573324.1.926	Kor-3	JN573317.1.926	Great Basin, Little Hot Creek (Con2)	Terrestrial hot spring (America)	PCR-mediated sequencing	[30]
JN573325.1.924	Kor-3	JN573320.1.924	Yellowstone National Park, Sperm Bank Source	Terrestrial hot spring (America)	PCR-mediated sequencing	[30]
JN573326.1.924	Kor-3	JN573320.1.924	Yellowstone National Park, Boulder Outflow 3	Terrestrial hot spring (America)	PCR-mediated sequencing	[30]
JN573327.1.924	Kor-3	JN573320.1.924	Yellowstone National Park, OB1-Heim	Terrestrial hot spring (America)	PCR-mediated sequencing	[30]
JN573328.1.924	Kor-3	JN573320.1.924	Yellowstone National Park, Green Cheese 70	Terrestrial hot spring (America)	PCR-mediated sequencing	[30]
JN573329.1.924	unclassified	JN573314.1.924	Yellowstone National Park, Green Cheese 70	Terrestrial hot spring (America)	PCR-mediated sequencing	[30]
JN573330.1.924	Kor-3	JN573320.1.924	Yellowstone National Park, Riverside Rave (aka 'The Sucker')	Terrestrial hot spring (America)	PCR-mediated sequencing	[30]
JN573331.1.924	Kor-3	JN573320.1.924	Yellowstone National Park, Bumpy Butt	Terrestrial hot spring (America)	PCR-mediated sequencing	[30]
JN573332.1.924	unclassified	JN573314.1.924	Yellowstone National Park, Green Cheese 57	Terrestrial hot spring (America)	PCR-mediated sequencing	[30]
JN573333.1.926	Kor-3	JN573320.1.924	Yellowstone National Park, Black Cauldron	Terrestrial hot spring (America)	PCR-mediated sequencing	[30]
JN573334.1.924	Kor-3	JN573320.1.924	Yellowstone National Park, Sylvan Spring Source	Terrestrial hot spring (America)	PCR-mediated sequencing	[30]
JN573335.1.926	Kor-1	GQ228732.1.1258	Great Basin, Grass Valley Spring	Terrestrial hot spring (America)	PCR-mediated sequencing	[30]
JN573336.1.926	Kor-1	GQ228732.1.1258	Yellowstone National Park, Australia	Terrestrial hot spring (America)	PCR-mediated sequencing	[30]
JN573337.1.926	Kor-1	GQ228732.1.1258	Yellowstone National Park, Riverside Rave (aka 'The Sucker')	Terrestrial hot spring (America)	PCR-mediated sequencing	[30]
JN573338.1.926	Kor-1	GQ228732.1.1258	Yellowstone National Park, Avocado Source	Terrestrial hot spring (America)	PCR-mediated sequencing	[30]
JN573339.1.926	Kor-1	GQ228732.1.1258	Yellowstone National Park, Skippy's Bathtub Source	Terrestrial hot spring (America)	PCR-mediated sequencing	[30]
JN573340.1.926	Kor-1	GQ228732.1.1258	Yellowstone National Park, Skippy's Bathtub Outflow	Terrestrial hot spring (America)	PCR-mediated sequencing	[30]
JN573341.1.926	Kor-1	GQ228732.1.1258	Yellowstone National Park, F.L.I.P.	Terrestrial hot spring (America)	PCR-mediated sequencing	[30]
JX507264.1.942	Kor-6	JX507264.1.942	The Guaymas Basin, a black-smoker chimney	Deep sea hydrothermal (East Pacific)	PCR-mediated sequencing	[31]
KF278485.1.1248	Kor-5	KF278485.1.1248	Greek: Palaeochori Bay, Rocky Point	hydrothermal (Europe)	PCR-mediated sequencing	[32]
KJ563974.1.915	Kor-4	KJ563974.1.915	Mid-Atlantic Ridge, Deyin-1	Deep sea hydrothermal (Mid-Atlantic)	PCR-mediated sequencing	[33]
KM221235.1.921	unclassified	KM221235.1.921	Tengchong volcanic area, the Rehai Geothermal Field	Terrestrial hot spring (Asia)	PCR-mediated sequencing	[34]
KP012167.1.1472	Kor-1	GQ228732.1.1258	New Zealand	Terrestrial hot spring (Oceania)	PCR-mediated sequencing	[35]
KP091065.1.1480	Kor-6	KP091065.1.1480	The Guaymas Basin	Deep sea hydrothermal (West Pacific)	PCR-mediated sequencing	[36]
KT453569.1.1332	Kor-3	AF176347.1.1429	Yellowstone National Park, West Thumb	Terrestrial hot spring (America)	PCR-mediated sequencing	[37]
KT453570.1.1337	Kor-3	AF176347.1.1429	Yellowstone National Park, West Thumb	Terrestrial hot spring (America)	PCR-mediated sequencing	[37]
KT453571.1.1336	Kor-2	DQ465910.1.1430	Yellowstone National Park, West Thumb	Terrestrial hot spring (America)	PCR-mediated sequencing	[37]
KT453572.1.1338	Kor-2	DQ465910.1.1430	Yellowstone National Park, West Thumb	Terrestrial hot spring (America)	PCR-mediated sequencing	[37]
L25303.1.1339	Kor-2	DQ465910.1.1430	Yellowstone National Park, Jim's Black Pool	Terrestrial hot spring (America)	PCR-mediated sequencing	[38]
L25852.1.1340	Kor-3	AF176347.1.1429	Yellowstone National Park, Jim's Black Pool	Terrestrial hot spring (America)	PCR-mediated sequencing	[38]
LT575987.1.854	unclassified	LT575987.1.854	Bulgaria:Velingrad, Vlasa spring	Terrestrial hot spring (Europe)	PCR-mediated sequencing	Submitted by Disheva,M., Boyadzhieva,I., Radchenkova,N., Lyutskanova,D. and Kambourova,M
QMQK01000109.3265.4069	Kor-6	QMQK01000109.3265.4069	Mexico: Guaymas Basin, Gulf of California	Deep sea hydrothermal (East Pacific)	Metagenomic assembly	[39]
1. Takai, K. & Sako, Y. A molecular view of archaeal diversity in marine and terrestrial hot water environments. FEMS Microbiol. Ecol. 28, 177-188 (1999).
2. Takai, K. et al. Geochemical and microbiological evidence for a hydrogen-based, hyperthermophilic subsurface lithoautotrophic microbial ecosystem (HyperSLiME) beneath an active deep-sea hydrothermal field. Extremophiles 8, 269-282 (2004).
3. Nakagawa, S. et al. Variability in microbial community and venting chemistry in a sediment-hosted backarc hydrothermal system: Impacts of subseafloor phase-separation. FEMS Microbiol. Ecol. 54, 141-155 (2005).
4. Kato, S. et al. Biogeography and Biodiversity in Sulfide Structures of Active and Inactive Vents at Deep-Sea Hydrothermal Fields of the Southern Mariana Trough. Appl. Environ. Microbiol. 76, 2968-2979 (2010).
5. Hirayama, H. et al. Culture-Dependent and -Independent Characterization of Microbial Communities Associated with a Shallow Submarine Hydrothermal System Occurring within a Coral Reef off Taketomi Island, Japan. Appl. Environ. Microbiol. 73, 7642-7656 (2007).
6. Yoshida-Takashima, Y. et al. Spatial Distribution of Viruses Associated with Planktonic and Attached Microbial Communities in Hydrothermal Environments. Appl. Environ. Microbiol. 78, 1311-1320 (2012).
7. Kato, S. et al. Characteristics of Microbial Communities in Crustal Fluids in a Deep-Sea Hydrothermal Field of the Suiyo Seamount. Front. Microbio. 4 (2013).
8. Reysenbach, A. L., Ehringer, M. & Hershberger, K. Microbial diversity at 83 degrees C in Calcite Springs, Yellowstone National Park: another environment where the Aquificales and "Korarchaeota" coexist. Extremophiles 4, 61-67 (2000).
9. Skirnisdottir, S. et al. Influence of Sulfide and Temperature on Species Composition and Community Structure of Hot Spring Microbial Mats. Appl. Environ. Microbiol. 66, 2835-2841 (2000).
10. Teske, A. et al. Microbial Diversity of Hydrothermal Sediments in the Guaymas Basin: Evidence for Anaerobic Methanotrophic Communities. Appl. Environ. Microbiol. 68, 1994-2007 (2002).
11. Nercessian, O., Reysenbach, A.-L., Prieur, D. & Jeanthon, C. Archaeal diversity associated with in situ samplers deployed on hydrothermal vents on the East Pacific Rise (13°N). Environ. Microbiol. 5, 492-502 (2003).
12. Dando, P. R. et al. Hydrothermal studies in the aegean sea. Physics and Chemistry of the Earth, Part B: Hydrology, Oceans and Atmosphere 25, 1-8 (2000).
13. Stott, M. B. et al. Culture-independent characterization of a novel microbial community at a hydrothermal vent at Brothers volcano, Kermadec arc, New Zealand. Journal of Geophysical Research: Solid Earth 113 (2008).
14. Spear, J. R., Walker, J. J., McCollom, T. M. & Pace, N. R. Hydrogen and bioenergetics in the Yellowstone geothermal ecosystem. Proc. Natl. Acad. Sci. U. S. A. 102, 2555-2560 (2005).
15. Elkins, J. G. et al. A korarchaeal genome reveals insights into the evolution of the Archaea. Proceedings of the National Academy of Sciences 105, 8102-8107 (2008).
16. Nunoura, T. et al. Archaeal Diversity and Distribution along Thermal and Geochemical Gradients in Hydrothermal Sediments at the Yonaguni Knoll IV Hydrothermal Field in the Southern Okinawa Trough. Appl. Environ. Microbiol. 76, 1198-1211 (2010).
17. MEYER-DOMBARD, D. R., SHOCK, E. L. & AMEND, J. P. Archaeal and bacterial communities in geochemically diverse hot springs of Yellowstone National Park, USA. Geobiology 3, 211-227 (2005).
18. ROGERS, K. L. & AMEND, J. P. Archaeal diversity and geochemical energy yields in a geothermal well on Vulcano Island, Italy. Geobiology 3, 319-332 (2005).
19. Ehrhardt, C. J., Haymon, R. M., Lamontagne, M. G. & Holden, P. A. Evidence for hydrothermal Archaea within the basaltic flanks of the East Pacific Rise. Environ. Microbiol. 9, 900-912 (2007).
20. Auchtung, T. A., Takacs-Vesbach, C. D. & Cavanaugh, C. M. 16S rRNA Phylogenetic Investigation of the Candidate Division &#x201c;<i>Korarchaeota</i>&#x201d. Appl. Environ. Microbiol. 72, 5077-5082 (2006).
21. Pagé, A., Tivey, M. K., Stakes, D. S. & Reysenbach, A.-L. Temporal and spatial archaeal colonization of hydrothermal vent deposits. Environ. Microbiol. 10, 874-884 (2008).
22. Costa, K. C. et al. Microbiology and geochemistry of great boiling and mud hot springs in the United States Great Basin. Extremophiles 13, 447-459 (2009).
23. VICK, T. J., DODSWORTH, J. A., COSTA, K. C., SHOCK, E. L. & HEDLUND, B. P. Microbiology and geochemistry of Little Hot Creek, a hot spring environment in the Long Valley Caldera. Geobiology 8, 140-154 (2010).
24. Ivanova, I. et al. High Archaea diversity in Varvara hot spring, Bulgaria. J. Basic Microbiol. 51, 163-172 (2011).
25. Pagaling, E. et al. Bacterial and archaeal diversity in two hot spring microbial mats from the geothermal region of Tengchong, China. Extremophiles 16, 607-618 (2012).
26. Reigstad, L. J., Jorgensen, S. L. & Schleper, C. Diversity and abundance of Korarchaeota in terrestrial hot springs of Iceland and Kamchatka. ISME J. 4, 346-356 (2010).
27. Burgess, E. A., Unrine, J. M., Mills, G. L., Romanek, C. S. & Wiegel, J. Comparative geochemical and microbiological characterization of two thermal pools in the Uzon Caldera, Kamchatka, Russia. Microbial ecology 63, 471-489 (2012).
28. Wemheuer, B., Taube, R., Akyol, P., Wemheuer, F. & Daniel, R. Microbial diversity and biochemical potential encoded by thermal spring metagenomes derived from the Kamchatka Peninsula. Archaea 2013 (2013).
29. Auchtung, T. A., Shyndriayeva, G. & Cavanaugh, C. M. 16S rRNA phylogenetic analysis and quantification of Korarchaeota indigenous to the hot springs of Kamchatka, Russia. Extremophiles 15, 105-116 (2011).
30. Miller-Coleman, R. L. et al. Korarchaeota diversity, biogeography, and abundance in Yellowstone and Great Basin hot springs and ecological niche modeling based on machine learning. PLoS One 7, e35964 (2012).
31. He, Y., Xiao, X. & Wang, F. Metagenome reveals potential microbial degradation of hydrocarbon coupled with sulfate reduction in an oil-immersed chimney from Guaymas Basin. Front. Microbio. 4 (2013).
32. Price, R. E. et al. Archaeal and bacterial diversity in an arsenic-rich shallow-sea hydrothermal system undergoing phase separation. Front. Microbio. 4, 158 (2013).
33. Zhou, Z. et al. Genome- and Community-Level Interaction Insights into Carbon Utilization and Element Cycling Functions of <i>Hydrothermarchaeota</i> in Hydrothermal Sediment. mSystems 5, e00795-00719 (2020).
34. Li, J., Peng, X., Zhang, L., Jiang, L. & Chen, S. Linking Microbial Community Structure to S, N and Fe Biogeochemical Cycling in the Hot Springs at the Tengchong Geothermal Fields, Southwest China. Geomicrobiol. J. 33, 135-150 (2016).
35. Kelley, J. F. Expanding Metabolic Diversity of Two Archaeal Phyla: Nanoarchaeota and Korarchaeota. 2017.
36. McKay, L. et al. Thermal and geochemical influences on microbial biogeography in the hydrothermal sediments of Guaymas Basin, Gulf of California. Environ. Microbiol. Rep. 8, 150-161 (2016).
37. Inskeep, W. P. et al. Geomicrobiology of sublacustrine thermal vents in Yellowstone Lake: geochemical controls on microbial community structure and function. Front. Microbio. 6, 1044 (2015).
38. Barns, S. M., Fundyga, R. E., Jeffries, M. W. & Pace, N. R. Remarkable archaeal diversity detected in a Yellowstone National Park hot spring environment. Proceedings of the National Academy of Sciences 91, 1609-1613 (1994).
39. Dombrowski, N., Teske, A. P. &Baker, B. J. Expansive microbial metabolic versatility and biodiversity in dynamic Guaymas Basin hydrothermal sediments. Nat Commun. 2018; 9: 1-13.

## Sheet: Table S4
Supplementary Table 4 Overview of the evaluation and selection of marker genes for korarchaeal phylogeny construction
Marker genes	No. of 21 Korarchaeota MAGs (>85% completeness) harboring the gene	No. of 43 Korarchaeota MAGs harboring the gene	Model for phylogeny of single gene	Monophyletic Korarchaeota	Selected for final archaeal phylogeny
Kor-HOG0000025	21	26	LG+R5	No
Kor-HOG0000102	21	28	LG+R4	No
Kor-HOG0000208	21	29	LG+I+G4	No
Kor-HOG0000209	21	30	FLU+G4	Yes	√
Kor-HOG0000304	21	31	LG+G4	Yes	√
Kor-HOG0000326	21	33	LG+R6	No
Kor-HOG0000344	21	32	LG+R5	No
Kor-HOG0000347	21	34	LG+I+G4	No
Kor-HOG0000364	21	34	LG+R6	No
Kor-HOG0000402	21	34	Q.pfam+F+I+G4	No
Kor-HOG0000524	21	33	LG+R7	No
Kor-HOG0000658	21	32	LG+F+R6	No
Kor-HOG0000660	21	33	LG+R7	No
Kor-HOG0000683	21	32	LG+F+R4	No
Kor-HOG0000689	21	33	LG+F+R5	No
Kor-HOG0000704	21	37	LG+R6	No
Kor-HOG0000718	21	38	LG+R7	No
Kor-HOG0000729	21	37	Q.pfam+F+R4	No
Kor-HOG0000731	21	35	LG+F+I+G4	No
Kor-HOG0000738	21	35	LG+R7	No
Kor-HOG0000766	21	34	Q.pfam+F+R6	No
Kor-HOG0000768	21	35	LG+I+G4	No
Kor-HOG0000778	21	34	LG+I+G4	Yes	√
Kor-HOG0000779	21	33	Q.pfam+F+R5	No
Kor-HOG0000785	21	33	LG+G4	Yes	√
Kor-HOG0000806	21	37	LG+F+I+G4	No
Kor-HOG0000808	21	37	LG+F+R5	No
Kor-HOG0000811	21	35	LG+F+I+G4	No
Kor-HOG0000812	21	37	Q.pfam+F+R5	No
Kor-HOG0000813	21	36	LG+R5	No
Kor-HOG0000825	21	35	LG+R9	No
Kor-HOG0000827	21	34	LG+G4	Yes	√
Kor-HOG0000828	21	34	LG+R10	No
Kor-HOG0000832	21	36	LG+I+G4	No
Kor-HOG0000833	21	35	LG+R6	No
Kor-HOG0000834	21	35	LG+R7	No
Kor-HOG0000852	21	35	LG+F+R10	No
Kor-HOG0000859	21	35	LG+F+I+G4	No
Kor-HOG0000865	21	33	Q.yeast+G4	No
Kor-HOG0000869	21	37	WAG+F+I+G4	No
Kor-HOG0000871	21	31	Q.insect+I+G4	No
Kor-HOG0000872	21	37	LG+I+G4	No
Kor-HOG0000875	21	38	LG+F+R6	No
Kor-HOG0000876	21	37	Q.yeast+R5	No
Kor-HOG0000877	21	37	Q.pfam+R6	No
Kor-HOG0000878	21	36	Q.pfam+R10	No
Kor-HOG0000879	21	37	LG+R5	No
Kor-HOG0000881	21	37	PMB+F+R6	No
Kor-HOG0000882	21	37	LG+F+I+G4	No
Kor-HOG0000883	21	37	Q.yeast+F+R6	No
Kor-HOG0000897	21	37	Q.pfam+R6	Yes	√
Kor-HOG0000898	21	36	LG+G4	Yes	√
Kor-HOG0000905	21	35	LG+R4	No
Kor-HOG0000911	21	34	LG+R7	Yes	√
Kor-HOG0000924	21	37	LG+R5	No
Kor-HOG0000925	21	36	LG+R4	No
Kor-HOG0000927	21	36	Q.insect+I+G4	No
Kor-HOG0000928	21	36	LG+R8	No
Kor-HOG0000929	21	36	LG+F+I+G4	Yes	√
Kor-HOG0000930	21	35	WAG+R6	No
Kor-HOG0000932	21	36	LG+F+I+G4	No
Kor-HOG0000933	21	35	LG+R6	No
Kor-HOG0000940	21	34	LG+R6	No
Kor-HOG0000941	21	36	LG+I+G4	No
Kor-HOG0000956	21	37	LG+F+I+G4	Yes	√
Kor-HOG0000957	21	37	LG+I+G4	No
Kor-HOG0000958	21	36	LG+F+R3	No
Kor-HOG0000966	21	37	LG+R7	No
Kor-HOG0000968	21	36	LG+R4	No
Kor-HOG0000969	21	39	LG+I+G4	No
Kor-HOG0000970	21	39	LG+F+G4	Yes	√
Kor-HOG0000973	21	36	Q.pfam+F+R5	No
Kor-HOG0000974	21	38	Q.pfam+F+R4	No
Kor-HOG0000987	21	38	LG+R5	No
Kor-HOG0001003	21	38	LG+F+R6	No
Kor-HOG0001004	21	37	Q.pfam+R8	No
Kor-HOG0001005	21	37	LG+F+G4	No
Kor-HOG0001006	21	37	LG+F+R5	No
Kor-HOG0001009	21	36	Q.insect+G4	No
Kor-HOG0001011	21	35	Q.insect+R5	No
Kor-HOG0001013	21	34	LG+F+R5	No
Kor-HOG0001017	21	38	LG+F+I+G4	No
Kor-HOG0001018	21	37	LG+I+G4	Yes	√
Kor-HOG0001021	21	37	LG+R4	No
Kor-HOG0001022	21	37	Q.insect+G4	Yes	√
Kor-HOG0001023	21	36	LG+I+G4	No
Kor-HOG0001029	21	36	LG+I+G4	No
Kor-HOG0001031	21	36	LG+G4	No
Kor-HOG0001033	21	36	LG+F+R6	No
Kor-HOG0001040	21	36	LG+F+R3	No
Kor-HOG0001045	21	36	LG+F+I+G4	No
Kor-HOG0001046	21	36	LG+I+G4	Yes	√
Kor-HOG0001047	21	36	Q.insect+I+G4	No
Kor-HOG0001050	21	37	WAG+G4	No
Kor-HOG0001095	21	37	WAG+F+I+G4	Yes	√
Kor-HOG0001096	21	37	Q.pfam+R9	No
Kor-HOG0001102	21	37	LG+F+I+G4	No
Kor-HOG0001104	21	39	Blosum62+R4	No
Kor-HOG0001106	21	39	VT+F+R5	No
Kor-HOG0001114	21	38	LG+I+G4	No
Kor-HOG0001116	21	38	Q.plant+G4	Yes	√
Kor-HOG0001129	21	37	Q.yeast+F+R3	Yes	√
Kor-HOG0001131	21	36	LG+R4	No
Kor-HOG0001132	21	36	Q.yeast+G4	No
Kor-HOG0001134	21	38	LG+I+G4	No
Kor-HOG0001139	21	38	Q.yeast+F+G4	No
Kor-HOG0001140	21	37	LG+R6	No
Kor-HOG0001188	21	39	PMB+G4	No
Kor-HOG0001220	21	39	LG+G4	Yes	√
Kor-HOG0001222	21	39	LG+F+I+G4	No
Kor-HOG0001247	21	39	LG+F+R5	No
Kor-HOG0001253	21	37	LG+G4	Yes	√
Kor-HOG0001256	21	35	Q.yeast+F+G4	Yes	√
Kor-HOG0001259	21	38	LG+F+R7	No
Kor-HOG0001429	21	37	LG+I+G4	Yes	√

## Sheet: Table S5
Supplementary Table 5 Twenty-one marker genes used for phylogenomic analysis and molecular dating analysis of Korarchaeota (Fig. 2). The marker genes were selected from among homologous genes in MAGs (see “Determination of marker genes for phylogeny construction” in Methods).
Marker genes	3300005275_7	3300009503_170	3300014887_59	3300014913_21	3300014914_102	3300020139_34	3300022188_28	3300024423_7	3300025546_38	3300026531_26	3300027863_148	3300027863_171	3300028398_30	B10_G17 GCA_003661445.1	B14_G2 GCA_003661385.1	B15_G15 GCA_003661365.1	B35_G17 GCA_003661345.1	B41_G2 GCA_003661315.1	B51_G1 GCA_003661305.1	B68_G1 GCA_003661285.1	B8_G17 GCA_003661265.1	B81_G16 GCA_003661245.1	B85_G9 GCA_003661225.1	Ca. Korarchaeum cryptofilum OPF8 GCF_000019605.1	Ca. Korarchaeum cryptofilum WS GCA_003948265.1	Ca. Methanodesulfokores washburnensis MDKW GCF_003947435.1	Ca. Methanodesulfokores washburnensis NM4 GCA_004212055.1	HyVt-124 GCA_011042395.1	HyVt-138 GCA_011042295.1	HyVt-161 GCA_011042085.1	HyVt-231 GCA_011039395.1	HyVt-234 GCA_011042815.1	HyVt-239 GCA_011042755.1	NZ13-K GCA_003344655.1	SpSt-15 GCA_011056255.1	SpSt-52 GCA_011327635.1	SpSt-718 GCA_011363665.1	SpSt-910 GCA_011358815.1	SpSt-967 GCA_011357945.1	UWMA-0234 GCA_012961625.1	WYZ-LMO9 GCA_004347975.1	Yap.int.bin1.1	ZAV-18 GCA_002899815.1	TIGRFAM category	pfam category	COG category	Gene name	Description
Kor-HOG0000209	3300005275.a_Ga0065719_106582_78	3300009503.a_Ga0123519_10003303_13	3300014887.a_Ga0180302_10002773_10	3300014913.a_Ga0164310_10025927_4, 3300014913.a_Ga0164310_10000023_73	-	3300020139.a_Ga0197143_1000006_236	-	3300024423.a_Ga0190286_1000157_30	3300025546.a_Ga0209225_1000160_87	3300026531.a_Ga0256835_1000127_44	3300027863.a_Ga0207433_10001443_52	3300027863.a_Ga0207433_10001931_19	3300028398.a_Ga0256833_1000001_299	QMWB01000058.1_10	QMWA01000001.1_23	QMVZ01000039.1_2	QMVY01000056.1_5	QMVX01000233.1_2	QMVW01000008.1_4	QMVV01000001.1_73	QMVU01000064.1_5	-	QMVS01000157.1_4	NC_010482.1_1341	RCOR01000018.1_239	NZ_RCOS01000113.1_15	RXII01000048.1_15	-	-	DQYR01000279.1_4	DRBQ01000070.1_1	-	DRBY01000060.1_5	MAIU01000001.1_10	DSGI01000087.1_78	DSWD01000064.1_6	DTEP01000336.1_3	DTMV01000010.1_13	-	DTYZ01000081.1_11	QNVG01000216.1_15	k141_416027_29	PNIB01000131.1_13	TIGR02179	PF14697	C	porD	Pyruvate oxidoreductase, delta chain
Kor-HOG0000304	3300005275.a_Ga0065719_106586_153	3300009503.a_Ga0123519_10000309_89	3300014887.a_Ga0180302_10000906_5	3300014913.a_Ga0164310_10000041_20	3300014914.a_Ga0164311_10000062_9	3300020139.a_Ga0197143_1000013_5	3300022188.a_Ga0190313_1000008_158	3300024423.a_Ga0190286_1000088_25	3300025546.a_Ga0209225_1000117_3	3300026531.a_Ga0256835_1000330_24	3300027863.a_Ga0207433_10012023_12	3300027863.a_Ga0207433_10000281_135	3300028398.a_Ga0256833_1000001_42	QMWB01000017.1_5	QMWA01000003.1_9	QMVZ01000086.1_4	QMVY01000029.1_1	QMVX01000007.1_10	QMVW01000001.1_3	-	QMVU01000021.1_2	-	-	NC_010482.1_1586	RCOR01000014.1_26	NZ_RCOS01000087.1_32	RXII01000074.1_20	DQXC01000051.1_3	-	DQYR01000002.1_1	-	DRBT01000079.1_4	DRBY01000105.1_4	MAIU01000036.1_11	DSGI01000089.1_153	DSWD01000061.1_3	DTEP01000052.1_3	DTMV01000163.1_89	DTPF01000132.1_1	DTYZ01000011.1_1	QNVG01000086.1_20	k141_183778_7	PNIB01000031.1_1	TIGR02175	PF01558	C	porC-2	Pyruvate ketoisovalerate oxidoreductase, gamma subunit
Kor-HOG0000778	3300005275.a_Ga0065719_106586_68	3300009503.a_Ga0123519_10000309_12	3300014887.a_Ga0180302_10001174_6	3300014913.a_Ga0164310_10000071_29	3300014914.a_Ga0164311_10000239_24	3300020139.a_Ga0197143_1000013_83	3300022188.a_Ga0190313_1000217_2	3300024423.a_Ga0190286_1000034_37	3300025546.a_Ga0209225_1000117_80	3300026531.a_Ga0256835_1000112_56	3300027863.a_Ga0207433_10000211_162	3300027863.a_Ga0207433_10000281_58	3300028398.a_Ga0256833_1000001_139	QMWB01000022.1_6	QMWA01000011.1_24	QMVZ01000009.1_2	QMVY01000017.1_6	QMVX01000194.1_1, QMVX01000239.1_2	QMVW01000136.1_3	QMVV01000003.1_29	QMVU01000042.1_7	QMVT01000010.1_1	QMVS01000053.1_3	NC_010482.1_1509	RCOR01000014.1_103	NZ_RCOS01000168.1_14	RXII01000015.1_12	-	DQXR01000093.1_3	DQYR01000014.1_2, DQYR01000222.1_2	-	DRBT01000176.1_5	DRBY01000095.1_28	MAIU01000029.1_12	DSGI01000089.1_68	DSWD01000114.1_2	DTEP01000130.1_2	DTMV01000163.1_12	-	DTYZ01000286.1_6	QNVG01000154.1_12	k141_653357_3	PNIB01000108.1_17	TIGR03665	PF00013	J	dim2	RNA-processing protein
Kor-HOG0000785	3300005275.a_Ga0065719_104462_42	3300009503.a_Ga0123519_10010161_6	3300014887.a_Ga0180302_10000462_3	-	3300014914.a_Ga0164311_10001799_9	3300020139.a_Ga0197143_1000082_38	3300022188.a_Ga0190313_1000217_27	3300024423.a_Ga0190286_1000203_6	3300025546.a_Ga0209225_1000154_25	3300026531.a_Ga0256835_1000169_39	3300027863.a_Ga0207433_10001473_14	3300027863.a_Ga0207433_10001554_42	3300028398.a_Ga0256833_1000002_103	QMWB01000007.1_3	QMWA01000043.1_9	QMVZ01000077.1_9	QMVY01000178.1_1	QMVX01000119.1_2	QMVW01000003.1_15	-	QMVU01000226.1_3	QMVT01000069.1_3	QMVS01000169.1_1, QMVS01000312.1_4	NC_010482.1_45	RCOR01000022.1_47	NZ_RCOS01000066.1_14	RXII01000046.1_27	-	-	DQYR01000080.1_3	DRBQ01000144.1_2	DRBT01000078.1_1, DRBT01000186.1_4	DRBY01000102.1_2	MAIU01000109.1_3	DSGI01000012.1_42	DSWD01000043.1_1	DTEP01000160.1_1, DTEP01000181.1_1	DTMV01000111.1_6	DTPF01000191.1_1	DTYZ01000347.1_5	QNVG01000236.1_27	k141_652418_5	PNIB01000126.1_16	-	PF02492	S	-	Cyclic 2,3-diphosphoglycerate synthetase
Kor-HOG0000827	3300005275.a_Ga0065719_106586_94	3300009503.a_Ga0123519_10000309_35	3300014887.a_Ga0180302_10001174_1	3300014913.a_Ga0164310_10000168_13	-	3300020139.a_Ga0197143_1000013_60	3300022188.a_Ga0190313_1010558_5, 3300022188.a_Ga0190313_1000008_26	3300024423.a_Ga0190286_1000034_29	3300025546.a_Ga0209225_1000117_57	3300026531.a_Ga0256835_1000281_17	3300027863.a_Ga0207433_10000211_152	3300027863.a_Ga0207433_10000281_81	3300028398.a_Ga0256833_1000001_96	QMWB01000022.1_1	QMWA01000170.1_2	QMVZ01000033.1_5	QMVY01000101.1_3	-	QMVW01000109.1_4	QMVV01000006.1_13	QMVU01000019.1_4	QMVT01000232.1_1, QMVT01000241.1_1	QMVS01000020.1_2	NC_010482.1_1532	RCOR01000014.1_80	NZ_RCOS01000062.1_154	RXII01000086.1_4	-	DQXR01000091.1_2	DQYR01000183.1_2	DRBQ01000153.1_4	DRBT01000136.1_3	DRBY01000055.1_1	MAIU01000030.1_6	DSGI01000089.1_94	DSWD01000156.1_2	DTEP01000179.1_8	DTMV01000163.1_35	-	DTYZ01000371.1_2	QNVG01000164.1_4	k141_158975_26	PNIB01000029.1_1	-	PF07728	V	gvpN	MoxR family ATPase
Kor-HOG0000897	3300005275.a_Ga0065719_106596_13	3300009503.a_Ga0123519_10002344_12	3300014887.a_Ga0180302_10000648_4	3300014913.a_Ga0164310_10000041_50	3300014914.a_Ga0164311_10000492_17	3300020139.a_Ga0197143_1000323_15	-	3300024423.a_Ga0190286_1000071_29	3300025546.a_Ga0209225_1000379_6	3300026531.a_Ga0256835_1000889_8	3300027863.a_Ga0207433_10000581_43	3300027863.a_Ga0207433_10001017_16	3300028398.a_Ga0256833_1000002_186	QMWB01000011.1_4	QMWA01000014.1_17	QMVZ01000126.1_4	QMVY01000004.1_14	QMVX01000012.1_8	QMVW01000058.1_1	-	QMVU01000011.1_6	QMVT01000093.1_1	-	NC_010482.1_124	RCOR01000019.1_33	NZ_RCOS01000027.1_45	RXII01000120.1_43	DQXC01000240.1_3	DQXR01000084.1_5	DQYR01000112.1_1	DRBQ01000051.1_7	-	DRBY01000056.1_1	MAIU01000007.1_10	DSGI01000074.1_13	DSWD01000145.1_3	DTEP01000008.1_3, DTEP01000119.1_4	DTMV01000113.1_12	DTPF01000060.1_27	DTYZ01000017.1_3	QNVG01000167.1_43	k141_461836_10	PNIB01000315.1_4	TIGR00050	PF00588	J	trmJ	RNA methyltransferase
Kor-HOG0000898	3300005275.a_Ga0065719_106582_66	3300009503.a_Ga0123519_10003303_24	3300014887.a_Ga0180302_10002510_10	3300014913.a_Ga0164310_10000023_58	3300014914.a_Ga0164311_10002435_10	3300020139.a_Ga0197143_1000006_225	-	3300024423.a_Ga0190286_1000061_7	3300025546.a_Ga0209225_1000160_76	3300026531.a_Ga0256835_1000127_33	3300027863.a_Ga0207433_10001443_41	3300027863.a_Ga0207433_10001931_8	3300028398.a_Ga0256833_1000001_327	QMWB01000054.1_10	QMWA01000054.1_10	QMVZ01000043.1_4	QMVY01000174.1_3	QMVX01000065.1_1	QMVW01000223.1_2	QMVV01000001.1_58	QMVU01000108.1_3	QMVT01000003.1_4	QMVS01000028.1_6	NC_010482.1_1330	RCOR01000018.1_228	NZ_RCOS01000113.1_26	RXII01000048.1_27	DQXC01000041.1_2	DQXR01000082.1_7	DQYR01000247.1_2	-	-	DRBY01000111.1_6	MAIU01000001.1_21	DSGI01000087.1_66	-	DTEP01000265.1_1, DTEP01000212.1_3	DTMV01000010.1_24	DTPF01000010.1_1	DTYZ01000250.1_3	QNVG01000216.1_27	k141_416027_17	PNIB01000143.1_4	-	PF00022	S	-	Actin
Kor-HOG0000911	3300005275.a_Ga0065719_102785_15	3300009503.a_Ga0123519_10018814_12	-	3300014913.a_Ga0164310_10000023_30	3300014914.a_Ga0164311_10000116_33	3300020139.a_Ga0197143_1000628_22	3300022188.a_Ga0190313_1000071_15	3300024423.a_Ga0190286_1000033_91	3300025546.a_Ga0209225_1008998_2	3300026531.a_Ga0256835_1000096_64	3300027863.a_Ga0207433_10000211_89	3300027863.a_Ga0207433_10001637_51	3300028398.a_Ga0256833_1000002_4	QMWB01000206.1_5	QMWA01000004.1_33	-	-	QMVX01000087.1_7	QMVW01000035.1_7	QMVV01000001.1_30	QMVU01000012.1_16	-	QMVS01000005.1_10	NC_010482.1_1632	RCOR01000023.1_13	NZ_RCOS01000062.1_65	RXII01000047.1_29	DQXC01000097.1_5	DQXR01000065.1_17	DQYR01000126.1_9, DQYR01000067.1_5	-	DRBT01000094.1_4, DRBT01000190.1_2	DRBY01000013.1_12	MAIU01000097.1_3	DSGI01000044.1_15	DSWD01000176.1_8	DTEP01000359.1_2	DTMV01000223.1_12	DTPF01000050.1_1	DTYZ01000040.1_3	QNVG01000259.1_29	k141_166452_80	PNIB01000052.1_26	TIGR01020	PF00333,PF03719	J	rps5	30S ribosomal protein S5
Kor-HOG0000929	3300005275.a_Ga0065719_106586_138	3300009503.a_Ga0123519_10000309_75	3300014887.a_Ga0180302_10004120_2	3300014913.a_Ga0164310_10000168_30	3300014914.a_Ga0164311_10000062_23	3300020139.a_Ga0197143_1000013_20	-	3300024423.a_Ga0190286_1000088_38	3300025546.a_Ga0209225_1000117_17	3300026531.a_Ga0256835_1000330_10	3300027863.a_Ga0207433_10000211_54	3300027863.a_Ga0207433_10000281_121	3300028398.a_Ga0256833_1000001_56	QMWB01000074.1_2	QMWA01000003.1_23	QMVZ01000092.1_5	QMVY01000002.1_3	-	QMVW01000327.1_1, QMVW01000019.1_1	QMVV01000006.1_30	QMVU01000032.1_5	QMVT01000182.1_2	-	NC_010482.1_1572	RCOR01000014.1_40	NZ_RCOS01000062.1_30	RXII01000039.1_7	-	DQXR01000041.1_3	-	DRBQ01000141.1_2	DRBT01000006.1_6	DRBY01000116.1_9	MAIU01000004.1_36	DSGI01000089.1_138	DSWD01000067.1_2	DTEP01000226.1_2	DTMV01000163.1_75	DTPF01000137.1_5	DTYZ01000209.1_5	QNVG01000087.1_7	k141_183778_20	PNIB01000096.1_3	-	PF01269	J	flpA	Fibrillarin-like rRNA/tRNA 2'-O-methyltransferase
Kor-HOG0000956	3300005275.a_Ga0065719_106596_10	3300009503.a_Ga0123519_10002344_9	3300014887.a_Ga0180302_10000648_14	3300014913.a_Ga0164310_10000041_52	3300014914.a_Ga0164311_10021268_4	3300020139.a_Ga0197143_1000323_12	-	3300024423.a_Ga0190286_1000071_32	3300025546.a_Ga0209225_1000379_3	3300026531.a_Ga0256835_1000889_4	3300027863.a_Ga0207433_10000581_40	3300027863.a_Ga0207433_10001017_13	3300028398.a_Ga0256833_1000002_183	QMWB01000011.1_14	QMWA01000179.1_4	QMVZ01000126.1_1, QMVZ01000254.1_1	QMVY01000004.1_11	QMVX01000012.1_5, QMVX01000319.1_2	QMVW01000058.1_4	-	QMVU01000011.1_9	-	-	NC_010482.1_121	RCOR01000019.1_36	NZ_RCOS01000027.1_42	RXII01000120.1_40	-	DQXR01000084.1_8	DQYR01000112.1_4, DQYR01000018.1_5	-	-	-	MAIU01000007.1_7	DSGI01000074.1_10	DSWD01000115.1_2	DTEP01000091.1_2, DTEP01000221.1_4	DTMV01000113.1_9	DTPF01000060.1_24	DTYZ01000279.1_2	QNVG01000167.1_40	k141_461836_13	PNIB01000315.1_7	-	-	K	-	Regulatory protein, ArsR
Kor-HOG0000970	3300005275.a_Ga0065719_106636_42	3300009503.a_Ga0123519_10005119_20	3300014887.a_Ga0180302_10001219_6	3300014913.a_Ga0164310_10000071_9	3300014914.a_Ga0164311_10000580_11	3300020139.a_Ga0197143_1000013_190	3300022188.a_Ga0190313_1000008_32	3300024423.a_Ga0190286_1000980_3	3300025546.a_Ga0209225_1000313_26	3300026531.a_Ga0256835_1000112_48	3300027863.a_Ga0207433_10006259_26	3300027863.a_Ga0207433_10013687_7	3300028398.a_Ga0256833_1000001_147	QMWB01000023.1_6	QMWA01000018.1_11	QMVZ01000074.1_2	-	QMVX01000157.1_3	-	QMVV01000003.1_9	QMVU01000076.1_5	QMVT01000154.1_3	QMVS01000014.1_6	NC_010482.1_1400	RCOR01000030.1_46	NZ_RCOS01000113.1_92	RXII01000066.1_18	DQXC01000175.1_6	-	DQYR01000274.1_5	DRBQ01000025.1_4	DRBT01000136.1_9	DRBY01000095.1_5	MAIU01000029.1_3	DSGI01000031.1_42	DSWD01000178.1_2	-	DTMV01000055.1_20	DTPF01000095.1_6	DTYZ01000283.1_2	QNVG01000125.1_18	k141_659327_3	PNIB01000214.1_3	TIGR00405	PF03439	K	spt5	Transcription elongation factor Spt5
Kor-HOG0001018	3300005275.a_Ga0065719_103438_14	3300009503.a_Ga0123519_10013309_12	3300014887.a_Ga0180302_10000062_26	-	3300014914.a_Ga0164311_10000141_22	3300020139.a_Ga0197143_1000006_152	3300022188.a_Ga0190313_1000065_33	3300024423.a_Ga0190286_1000033_28	3300025546.a_Ga0209225_1000160_3	3300026531.a_Ga0256835_1000108_39	3300027863.a_Ga0207433_10006904_3	3300027863.a_Ga0207433_10000985_53	3300028398.a_Ga0256833_1000001_408	QMWB01000001.1_26	QMWA01000006.1_22	QMVZ01000023.1_14	-	QMVX01000044.1_7	QMVW01000010.1_7	-	QMVU01000192.1_1	QMVT01000011.1_4	QMVS01000083.1_4	NC_010482.1_1258	RCOR01000018.1_155	NZ_RCOS01000104.1_13	RXII01000089.1_1	DQXC01000091.1_1	DQXR01000134.1_3	DQYR01000026.1_2	DRBQ01000199.1_8	-	DRBY01000007.1_6	MAIU01000001.1_95	DSGI01000017.1_14	DSWD01000051.1_3	DTEP01000213.1_3	DTMV01000076.1_12	-	DTYZ01000352.1_15	QNVG01000240.1_1	k141_443528_17	PNIB01000262.1_13	TIGR01251	PF00156,PF13793	F	prs	Ribose-phosphate diphosphokinase
Kor-HOG0001022	3300005275.a_Ga0065719_106753_6	3300009503.a_Ga0123519_10061088_1	3300014887.a_Ga0180302_10005639_3	3300014913.a_Ga0164310_10000023_7	3300014914.a_Ga0164311_10000116_11	3300020139.a_Ga0197143_1001506_20	-	3300024423.a_Ga0190286_1000033_78	3300025546.a_Ga0209225_1000154_83	3300026531.a_Ga0256835_1000617_18	3300027863.a_Ga0207433_10000211_103	3300027863.a_Ga0207433_10010681_5	3300028398.a_Ga0256833_1000002_165	QMWB01000095.1_3	QMWA01000004.1_11	QMVZ01000121.1_8	QMVY01000009.1_3	QMVX01000015.1_2	QMVW01000194.1_3	QMVV01000001.1_7	QMVU01000012.1_3	-	QMVS01000293.1_3	NC_010482.1_102	RCOR01000026.1_14	NZ_RCOS01000062.1_79	RXII01000047.1_15	DQXC01000238.1_2	-	DQYR01000051.1_2	DRBQ01000106.1_3	-	DRBY01000038.1_10	MAIU01000008.1_7	DSGI01000002.1_6	-	DTEP01000082.1_1	DTMV01000029.1_1	DTPF01000201.1_5	DTYZ01000325.1_2	QNVG01000259.1_15	k141_612847_2	PNIB01000052.1_13	-	PF01381 or PF13560	K	-	Helix-turn-helix domain
Kor-HOG0001046	3300005275.a_Ga0065719_106714_20	3300009503.a_Ga0123519_10040794_3	3300014887.a_Ga0180302_10002510_4	3300014913.a_Ga0164310_10000023_50	3300014914.a_Ga0164311_10002435_4	3300020139.a_Ga0197143_1000628_46	-	3300024423.a_Ga0190286_1000030_88	3300025546.a_Ga0209225_1000439_12	3300026531.a_Ga0256835_1000096_43	3300027863.a_Ga0207433_10000211_64	3300027863.a_Ga0207433_10001637_27	3300028398.a_Ga0256833_1000002_25	QMWB01000054.1_4	QMWA01000054.1_4	QMVZ01000052.1_1	QMVY01000043.1_4	QMVX01000185.1_1, QMVX01000038.1_10	QMVW01000173.1_1	QMVV01000001.1_50	QMVU01000038.1_4	QMVT01000087.1_3	QMVS01000122.1_2	NC_010482.1_1656	RCOR01000022.1_115	NZ_RCOS01000062.1_40	RXII01000102.1_4	-	DQXR01000123.1_3	-	-	-	DRBY01000002.1_8	MAIU01000006.1_26	DSGI01000069.1_20	-	DTEP01000169.1_6	DTMV01000176.1_3	DTPF01000031.1_11	DTYZ01000062.1_8	QNVG01000169.1_4	k141_460833_26	PNIB01000300.1_9	-	PF04919	J	-	RNA-binding protein
Kor-HOG0001095	3300005275.a_Ga0065719_106586_91	3300009503.a_Ga0123519_10000309_32	3300014887.a_Ga0180302_10000389_13	3300014913.a_Ga0164310_10002428_3	3300014914.a_Ga0164311_10001100_12	3300020139.a_Ga0197143_1000013_63	3300022188.a_Ga0190313_1000065_39	3300024423.a_Ga0190286_1000157_6	3300025546.a_Ga0209225_1000117_60	3300026531.a_Ga0256835_1000653_23	3300027863.a_Ga0207433_10003592_22	3300027863.a_Ga0207433_10000281_78	3300028398.a_Ga0256833_1000001_273	QMWB01000005.1_13	QMWA01000028.1_12	QMVZ01000003.1_14	QMVY01000022.1_2	QMVX01000013.1_5	QMVW01000137.1_1	-	QMVU01000248.1_3	QMVT01000090.1_4	QMVS01000030.1_3	NC_010482.1_1529	RCOR01000014.1_83	NZ_RCOS01000146.1_68	RXII01000105.1_22	-	-	-	-	DRBT01000033.1_2	DRBY01000006.1_11	MAIU01000002.1_14	DSGI01000089.1_91	-	DTEP01000179.1_5	DTMV01000163.1_32	DTPF01000175.1_4	DTYZ01000190.1_8	QNVG01000251.1_22	k141_166452_23	PNIB01000174.1_2	TIGR00296,TIGR04335	PF01871	S	-	TIGR00296 family protein
Kor-HOG0001116	3300005275.a_Ga0065719_106889_12	3300009503.a_Ga0123519_10014968_12	-	3300014913.a_Ga0164310_10000197_2	-	3300020139.a_Ga0197143_1000152_5	3300022188.a_Ga0190313_1002422_5	3300024423.a_Ga0190286_1000008_61	3300025546.a_Ga0209225_1000692_27	3300026531.a_Ga0256835_1014072_4	3300027863.a_Ga0207433_10017282_7	3300027863.a_Ga0207433_10002498_14	3300028398.a_Ga0256833_1000001_854	QMWB01000174.1_1	QMWA01000163.1_4	QMVZ01000010.1_1, QMVZ01000156.1_1	-	QMVX01000149.1_5, QMVX01000271.1_1	QMVW01000269.1_4	-	QMVU01000282.1_4	QMVT01000014.1_4	-	NC_010482.1_1019	RCOR01000006.1_90	NZ_RCOS01000129.1_21	RXII01000107.1_13	-	DQXR01000024.1_2	DQYR01000078.1_3	DRBQ01000015.1_1	DRBT01000066.1_11	-	MAIU01000012.1_3	DSGI01000047.1_12	-	DTEP01000195.1_3	DTMV01000194.1_12	DTPF01000176.1_2	DTYZ01000142.1_1	QNVG01000173.1_13	k141_661921_22	PNIB01000278.1_2	-	PF00120,PF03951	E	glnA	Glutamine synthetase, catalytic domain
Kor-HOG0001129	3300005275.a_Ga0065719_106596_17	3300009503.a_Ga0123519_10002344_16	3300014887.a_Ga0180302_10018735_2	-	3300014914.a_Ga0164311_10000492_13	3300020139.a_Ga0197143_1000323_19	-	3300024423.a_Ga0190286_1000071_25	3300025546.a_Ga0209225_1000379_10	3300026531.a_Ga0256835_1000889_12	3300027863.a_Ga0207433_10000581_47	3300027863.a_Ga0207433_10001017_20	3300028398.a_Ga0256833_1000002_190	QMWB01000195.1_2	QMWA01000014.1_13	QMVZ01000198.1_2	QMVY01000019.1_1	QMVX01000012.1_12	QMVW01000169.1_3	-	QMVU01000011.1_2	QMVT01000093.1_5	QMVS01000213.1_3	NC_010482.1_128	RCOR01000019.1_29	NZ_RCOS01000027.1_49	RXII01000120.1_47	-	DQXR01000084.1_1	DQYR01000237.1_3	DRBQ01000051.1_3	-	DRBY01000056.1_5	MAIU01000007.1_14	DSGI01000074.1_17	-	DTEP01000093.1_5	DTMV01000113.1_16	DTPF01000060.1_31	DTYZ01000017.1_7	QNVG01000167.1_47	k141_461836_6	PNIB01000273.1_4	-	PF09840	S	-	Uncharacterized protein conserved in archaea (DUF2067)
Kor-HOG0001220	3300005275.a_Ga0065719_103438_6	3300009503.a_Ga0123519_10013309_5	3300014887.a_Ga0180302_10002068_7	-	-	3300020139.a_Ga0197143_1000006_159	-	3300024423.a_Ga0190286_1000203_27	3300025546.a_Ga0209225_1000160_10	3300026531.a_Ga0256835_1000108_32	3300027863.a_Ga0207433_10001473_49	3300027863.a_Ga0207433_10000985_60	3300028398.a_Ga0256833_1000001_401	QMWB01000041.1_7	QMWA01000005.1_3	QMVZ01000183.1_2	QMVY01000034.1_4	QMVX01000273.1_3	QMVW01000016.1_8	QMVV01000063.1_2	QMVU01000095.1_4	-	QMVS01000050.1_4	NC_010482.1_1265	RCOR01000018.1_162	NZ_RCOS01000066.1_53	RXII01000041.1_10	-	-	-	DRBQ01000061.1_2	-	DRBY01000074.1_9	MAIU01000001.1_88	DSGI01000017.1_6	-	DTEP01000143.1_2	DTMV01000076.1_5	DTPF01000055.1_4	DTYZ01000138.1_3, DTYZ01000148.1_1	QNVG01000052.1_10	k141_230305_12	PNIB01000027.1_5	-	PF09754	S	-	proteasome assembly chaperone (PAC2) family protein
Kor-HOG0001253	3300005275.a_Ga0065719_106586_97	3300009503.a_Ga0123519_10000309_38	3300014887.a_Ga0180302_10000243_10	3300014913.a_Ga0164310_10000041_35	-	3300020139.a_Ga0197143_1000013_57	-	3300024423.a_Ga0190286_1000034_25	3300025546.a_Ga0209225_1000117_54	3300026531.a_Ga0256835_1000281_20	3300027863.a_Ga0207433_10071466_2	3300027863.a_Ga0207433_10000281_84	3300028398.a_Ga0256833_1000001_93	QMWB01000003.1_10	QMWA01000007.1_18	QMVZ01000033.1_1	QMVY01000168.1_3	-	QMVW01000097.1_3	-	QMVU01000100.1_2	QMVT01000232.1_4	QMVS01000020.1_6	NC_010482.1_1535	RCOR01000014.1_77	NZ_RCOS01000070.1_1	RXII01000062.1_13	-	DQXR01000091.1_5	-	DRBQ01000205.1_7	-	DRBY01000033.1_2	MAIU01000030.1_3	DSGI01000089.1_97	-	DTEP01000202.1_4	DTMV01000163.1_38	-	DTYZ01000244.1_2	QNVG01000171.1_13	k141_158975_22	PNIB01000072.1_8	TIGR00057	PF01300	J	-	tRNA threonylcarbamoyl adenosine modification protein
Kor-HOG0001256	3300005275.a_Ga0065719_106738_8	3300009503.a_Ga0123519_10007750_16	3300014887.a_Ga0180302_10000648_10	-	3300014914.a_Ga0164311_10000492_23	3300020139.a_Ga0197143_1000152_74	-	3300024423.a_Ga0190286_1000071_35	3300025546.a_Ga0209225_1007960_7	3300026531.a_Ga0256835_1000623_10	3300027863.a_Ga0207433_10000581_34	3300027863.a_Ga0207433_10009482_2	3300028398.a_Ga0256833_1000001_555	QMWB01000011.1_10	QMWA01000014.1_23	QMVZ01000075.1_13, QMVZ01000254.1_4	QMVY01000004.1_8	QMVX01000012.1_2	-	-	QMVU01000011.1_12	QMVT01000143.1_2	-	NC_010482.1_1088	RCOR01000006.1_17	NZ_RCOS01000027.1_36	RXII01000120.1_34	-	DQXR01000012.1_2	DQYR01000018.1_2, DQYR01000191.1_1	-	-	-	MAIU01000120.1_2	DSGI01000036.1_8	-	DTEP01000259.1_5	DTMV01000071.1_16	DTPF01000060.1_18	-	QNVG01000167.1_34	k141_461836_16	PNIB01000260.1_9	-	-	D	-	Archaeal coiled-coil protein
Kor-HOG0001429	3300005275.a_Ga0065719_106636_23	3300009503.a_Ga0123519_10005119_2	3300014887.a_Ga0180302_10008495_2	3300014913.a_Ga0164310_10002681_7	-	3300020139.a_Ga0197143_1000013_172	-	3300024423.a_Ga0190286_1000160_30	3300025546.a_Ga0209225_1000313_44	3300026531.a_Ga0256835_1000812_17	3300027863.a_Ga0207433_10003982_6	3300027863.a_Ga0207433_10009954_13	3300028398.a_Ga0256833_1000001_241	QMWB01000126.1_2	QMWA01000001.1_6	QMVZ01000003.1_8	-	-	QMVW01000232.1_4	-	QMVU01000088.1_7	-	QMVS01000314.1_2	NC_010482.1_1418	RCOR01000030.1_28	NZ_RCOS01000146.1_7	RXII01000115.1_6	-	-	-	-	-	DRBY01000099.1_4	MAIU01000002.1_28	DSGI01000031.1_23	-	-	DTMV01000055.1_2	-	DTYZ01000190.1_1, DTYZ01000333.1_1	QNVG01000217.1_6	k141_166452_29	PNIB01000144.1_13	-	PF04019	J	-	Protein of unknown function (DUF359)

## Sheet: Table S6
Supplementary Table 6 Taxonomic profiles of Yap trench samples in the current study and marine samples from Earth Microbiome Project (EMP) used in Supplementary fig. 3
Sample	Sample_type	AABM5-125-24	Acidobacteriota	Actinobacteriota	Aenigmatarchaeota	Aerophobota	Altiarchaeota	Aquificota	Armatimonadota	Asgardarchaeota	Bacteroidota	Bdellovibrionota	Bipolaricaulota	Caldatribacteriota	Caldisericota	Calditrichota	Calescibacterota	Campylobacterota	Chlamydiota	Chloroflexota	Chrysiogenota	Cloacimonadota	Coprothermobacterota	Cyanobacteria	Dadabacteria	Deferribacterota	Deinococcota	Dependentiae	Desantisbacteria	Desulfobacterota	Dictyoglomota	Edwardsbacteria	Elusimicrobiota	Eremiobacterota	Euryarchaeota	FCPU426	Fermentibacterota	Fibrobacterota	Firestonebacteria	Firmicutes	Fusobacteriota	GAL15	Gemmatimonadota	Hadarchaeota	Halobacteriota	Hydrogenedentota	Hydrothermarchaeota	Iainarchaeota	Latescibacterota
1039.L.Jacarepia.SA	Marginal sea sediment	0.0013	0.0425	0.0216	0	0	0	0	0.0076	0	0.191	0.0026	0	0.0003	0.0013	0.0006	0	0.0052	0	0.0508	0	0	0	0.0467	0	0.001	0.0003	0.0003	0	0.0752	0	0	0.0018	0	0.0013	0.0002	0	0.0006	0.0003	0.0524	0	0.0008	0.0058	0	0.0009	0	0	0	0.0047
1039.L.Vermelha.SB	Marginal sea sediment	0.0005	0.0144	0.0054	0	0	0	0	0	0.0029	0.1468	0.0047	0	0.0004	0.0001	0.0096	0	0.1716	0	0.0361	0	0	0	0.011	0	0	0.0002	0.0003	0	0.1296	0	0	0.0005	0.0001	0	0	0.0008	0	0.0002	0.0124	0	0.0012	0.0046	0	0.0068	0.0015	0	0	0.0079
1039.L.Vermelha.SC.2.3	Marginal sea sediment	0	0.4489	0.0254	0	0	0	0	0.0011	0	0.0487	0.0043	0	0.0001	0	0	0	0	0	0.0057	0	0	0	0.0002	0	0	0	0	0	0.0164	0	0	0.0004	0.0003	0	0.0032	0	0	0	0.0064	0	0	0.0025	0	0	0	0	0	0.0008
1039.I.Fundao.SB.7.8	Marginal sea sediment	0	0.5036	0.0203	0	0	0	0	0.0011	0	0.0348	0.0025	0	0	0	0	0	0	0	0.0038	0	0	0	0.0003	0	0	0	0	0	0.0115	0	0	0.0004	0	0	0.0022	0	0	0	0.006	0	0	0.0014	0	0	0	0	0	0.0013
1039.P.Abraao.SA.1.4	Marginal sea sediment	0	0.4352	0.0381	0	0	0	0	0.0006	0	0.0483	0.0024	0	0.0001	0	0	0	0	0	0.0063	0	0	0	0.0002	0	0	0	0.0001	0	0.0118	0	0	0.0005	0.0001	0	0.0009	0	0	0	0.0057	0	0	0.0023	0	0	0	0	0	0.0009
1039.L.Vermelha.HC	Marginal sea sediment	0	0.5328	0.0205	0	0	0	0	0.0012	0	0.0258	0.0021	0	0	0	0	0	0	0	0.0043	0	0	0	0.0001	0	0	0	0.0001	0	0.01	0	0	0.0005	0.0001	0	0.0022	0	0	0	0.0046	0	0	0.002	0	0	0	0	0	0.0007
1197.SE.20101009.GY.ALTFF002.BC.225	Ocean sediment	0	0.053	0.0233	0	0	0	0	0.0001	0.0004	0.0501	0.0056	0	0.0001	0	0.0032	0	0.0024	0	0.0155	0	0	0	0.0172	0.0002	0.0016	0	0.0002	0	0.0799	0	0	0.0003	0.0003	0	0	0	0	0.0001	0.0015	0	0.0003	0.0178	0	0.0001	0	0.0001	0	0.0075
1197.SE.20100920.GY.FFMT5.BC.019	Ocean sediment	0	0.0226	0.0745	0	0.0186	0	0	0.0001	0.0065	0.0638	0.0011	0	0.0016	0	0.0019	0	0.0002	0	0.0267	0	0	0	0.0005	0.0006	0	0	0.0007	0	0.0585	0	0	0.0012	0	0	0.001	0	0	0	0.0006	0	0	0.0202	0	0	0	0	0	0.0034
1197.SE.20101011.GY.D064S.BC.245.a	Ocean sediment	0	0.0543	0.0381	0	0	0	0	0.0004	0	0.0339	0.0048	0	0.0001	0	0.0042	0	0.0008	0	0.0255	0	0	0	0.0004	0.0024	0	0	0.0004	0	0.0068	0	0	0.0024	0.0001	0	0.0026	0	0	0.0002	0.0019	0	0.0001	0.015	0	0	0	0	0	0.0045
1197.SE.20100921.GY.FFMT4.BC.023	Ocean sediment	0	0.0565	0.0328	0	0	0	0	0.0001	0	0.0373	0.005	0	0	0	0.0046	0	0.0002	0	0.0217	0	0	0	0.0004	0.0018	0	0	0.0019	0	0.0057	0	0	0.0022	0	0	0.0012	0	0	0.0004	0.0004	0	0	0.0156	0	0	0	0	0	0.0063
1197.SE.20101012.GY.D008S.BC.253	Ocean sediment	0	0.0568	0.0305	0	0	0	0	0.0007	0	0.0347	0.0073	0	0	0	0.0024	0	0.0019	0	0.0276	0	0	0	0.0006	0.0009	0	0	0.0015	0	0.0069	0	0	0.0009	0	0	0.0012	0	0.0001	0.0002	0.0014	0	0	0.0136	0	0	0	0	0	0.0052
1197.SE.20100922.GY.LBNL3.BC.031.a	Ocean sediment	0	0.0297	0.0194	0	0	0	0	0.0005	0.0001	0.0601	0.0092	0	0.0002	0	0.0016	0	0.0032	0	0.0097	0	0	0	0.002	0	0.0001	0	0.0011	0	0.0086	0	0	0.0004	0.0002	0	0.0002	0	0	0.0003	0.0015	0	0	0.01	0	0	0	0	0	0.0026
1197.SE.20101018.GY.D010S.BC.390	Ocean sediment	0	0.0426	0.0187	0	0	0	0	0.0006	0	0.0456	0.0104	0	0	0	0.0028	0	0.0024	0	0.0145	0	0	0	0.0015	0.0003	0	0	0.0003	0	0.0107	0	0	0.0007	0.0002	0	0.0006	0	0	0.0005	0.0008	0	0	0.0107	0	0	0	0.0001	0	0.0024
1197.SE.20100926.GY.NF.010.BC.053	Ocean sediment	0	0.0158	0.0089	0	0	0	0	0.0001	0	0.0835	0.0113	0	0	0	0.0004	0	0.0085	0	0.0032	0	0	0	0.0027	0.0002	0.0001	0	0.0003	0	0.0124	0	0	0	0	0	0.0002	0	0	0.0004	0.0014	0	0	0.0039	0	0	0	0	0	0.0014
1197.SE.20101001.GY.LBNL1.BC.120.a	Ocean sediment	0	0.046	0.0934	0	0	0	0	0.0003	0	0.0616	0.003	0	0	0	0.0004	0	0.0028	0	0.0226	0	0	0	0.017	0.002	0.0001	0	0.006	0	0.0271	0	0	0.0006	0	0	0.0004	0	0.0002	0	0.0228	0	0	0.0136	0	0	0	0	0	0.0026
1197.SE.20100928.GY.NF008.BC.093	Ocean sediment	0	0.0083	0.0079	0	0	0	0	0	0	0.0774	0.0154	0	0	0	0.0005	0	0.0024	0	0.0029	0	0	0	0.003	0.0001	0.0002	0	0	0	0.0179	0	0	0	0.0001	0	0	0	0	0.0003	0.0017	0	0	0.0034	0	0.0001	0	0	0	0.0024
1197.SE.20101002.GY.FF010.BC.151.a	Ocean sediment	0	0.0193	0.0126	0	0	0	0	0.0004	0	0.0801	0.0118	0	0	0	0.0007	0	0.0034	0	0.0042	0	0	0	0.0016	0.0001	0.0001	0	0.0002	0	0.0219	0	0	0.0003	0.0001	0	0.0006	0	0	0	0.0045	0	0	0.0046	0	0	0	0	0	0.0019
1197.SE.20101009.GY.D019S.BC.217	Ocean sediment	0	0.0785	0.0202	0	0	0	0	0	0	0.0234	0.0016	0	0	0	0.0048	0	0.0002	0	0.0168	0	0	0	0	0.0006	0.0001	0	0.0006	0	0.0165	0	0	0.0028	0	0	0.0005	0	0	0	0.0007	0	0	0.0255	0	0	0	0	0	0.0071
1197.SE.20101017.GY.D034S.BC.296.a	Ocean sediment	0	0.0331	0.0122	0	0	0	0	0.0004	0	0.0715	0.0122	0	0	0	0.0023	0	0.009	0	0.0075	0	0	0	0.0029	0.0001	0.0002	0	0.0008	0	0.0128	0	0	0.0005	0.0001	0	0.0006	0	0	0.0001	0.0017	0	0	0.0088	0	0	0	0	0	0.0029
1197.SU.20100919.GY.FFC7.BC.007	Ocean sediment	0.0003	0.0586	0.0385	0	0	0	0	0.0003	0.0001	0.0437	0.0059	0	0	0	0.0022	0	0.0011	0	0.0174	0	0	0	0.0013	0.0012	0	0	0.0004	0	0.008	0	0	0.0013	0	0	0.0008	0	0	0.0004	0.0017	0	0	0.0151	0	0	0	0	0	0.0059
1197.SE.20101012.GY.D006S.BC.265	Ocean sediment	0.0005	0.0666	0.0306	0	0	0	0	0.0002	0	0.0264	0.0038	0	0	0	0.0013	0	0.0001	0	0.024	0	0	0	0.0001	0.0019	0	0.0002	0.0017	0	0.0068	0	0	0.0026	0	0	0.0013	0	0	0.0002	0.0007	0	0	0.0151	0	0	0	0	0	0.0063
1197.SE.20101019.GY.LBNL13.BC.482.a	Ocean sediment	0	0.0353	0.015	0	0	0	0	0.0007	0.0003	0.0674	0.0101	0	0	0	0.0018	0	0.0102	0	0.0134	0	0	0	0.001	0.0029	0.0002	0.0001	0.0006	0	0.0317	0	0	0.0001	0	0	0.0003	0	0	0.0003	0.0028	0	0	0.009	0	0	0	0	0	0.0028
1197.SE.20101019.GY.LBNL14.BC.406.a	Ocean sediment	0	0.0214	0.0183	0	0	0	0	0.0001	0	0.0621	0.0118	0	0	0	0.0005	0	0.0036	0	0.0065	0	0	0	0.0033	0	0.0001	0	0.0003	0	0.0095	0	0	0.0004	0.0002	0	0.0002	0	0	0.0001	0.0012	0	0.0001	0.0077	0	0	0	0	0	0.0023
1197.SE.20101009.GY.ALTFF002.BC.225.a	Ocean sediment	0	0.0534	0.0247	0.0001	0	0	0	0.0003	0.0002	0.0525	0.0065	0	0	0	0.0021	0	0.0021	0	0.0156	0	0	0	0.0167	0	0.0012	0	0	0	0.0765	0	0	0.0004	0.0004	0	0	0	0	0.0001	0.0024	0	0.0009	0.0186	0	0	0	0	0	0.0069
1197.SD.20100916.GY01.FFC1.BC.001	Ocean sediment	0	0.0611	0.0216	0	0	0	0	0.0006	0.0002	0.0386	0.0069	0	0.0002	0	0.0042	0	0.0017	0	0.0142	0	0	0	0.0006	0.0002	0.0004	0.0002	0.0006	0	0.0342	0	0	0.001	0.0002	0	0.0014	0	0	0.0002	0.0013	0	0.0004	0.0195	0	0	0	0.0003	0	0.0068
1197.SD.20100919.GY.FFC4.BC.011.a	Ocean sediment	0	0.0388	0.0353	0	0	0	0	0.0001	0	0.0783	0.0086	0	0	0	0.0037	0	0.0017	0	0.0173	0	0	0	0.0007	0.0017	0	0	0.0014	0	0.0062	0	0	0.0011	0	0	0.0006	0	0	0.0002	0.002	0	0	0.0054	0	0	0	0	0	0.0014
1197.SE.20100926.GY.NF.010.BC.053.a	Ocean sediment	0	0.02	0.012	0	0	0	0	0.0004	0	0.0861	0.0136	0	0	0	0.001	0	0.0111	0	0.0057	0	0	0	0.0035	0.0003	0.0001	0	0.0004	0	0.0133	0	0	0.0004	0	0	0.0004	0	0	0.0001	0.004	0	0.0001	0.0058	0	0	0	0	0	0.0017
1197.SE.20100926.GY.NF.011.BC.057.a	Ocean sediment	0	0.0192	0.0108	0	0	0	0	0.0001	0	0.0894	0.0109	0	0	0	0.0006	0	0.0214	0	0.0058	0	0	0	0.0024	0.0001	0.0001	0	0.0004	0	0.0227	0	0	0.0006	0	0	0	0	0	0.0002	0.0016	0	0	0.0054	0	0	0	0	0	0.0019
1197.SE.20100926.GY.NF.012.BC.058	Ocean sediment	0	0.0177	0.0118	0	0	0	0	0.0002	0	0.0761	0.0143	0	0	0	0.0009	0	0.0098	0	0.0058	0	0	0	0.0031	0	0.0001	0	0.0001	0	0.0098	0	0	0.001	0.0001	0	0.0001	0	0	0	0.0015	0	0	0.0048	0	0	0	0	0	0.0011
1197.SE.20100926.GY.NF.012.BC.058.a	Ocean sediment	0	0.0218	0.0163	0	0	0	0	0.0004	0	0.0895	0.0116	0	0.0001	0	0.0005	0	0.0085	0	0.0068	0	0	0	0.0041	0	0	0.0002	0.0005	0	0.0102	0	0	0	0.0001	0	0.0001	0	0	0.0003	0.0011	0	0.0001	0.0059	0	0	0	0	0	0.0015
1197.SE.20100927.GY.ALTNF015.BC.070	Ocean sediment	0	0.0136	0.0065	0	0	0	0	0.0001	0	0.0714	0.0095	0	0	0	0.001	0	0.0087	0	0.006	0	0	0	0.0003	0.0003	0.0003	0	0.0003	0	0.022	0	0	0.0004	0.0001	0	0.0002	0	0	0.0001	0.0057	0	0.0001	0.0046	0	0.0001	0	0	0	0.0018
1197.SE.20100927.GY.ALTNF015.BC.070.a	Ocean sediment	0	0.0155	0.0081	0	0	0	0	0.0002	0	0.0761	0.0087	0	0.0001	0	0.0009	0	0.0108	0	0.0061	0	0	0	0.0017	0.0001	0.0001	0	0.0001	0	0.0274	0	0	0.0007	0.0001	0	0	0	0	0	0.0084	0	0.0001	0.0035	0	0	0	0	0	0.0021
1197.SE.20100927.GY.NF013.BC.062	Ocean sediment	0	0.0184	0.0056	0	0	0	0	0	0	0.0756	0.0085	0	0	0	0.0006	0	0.0071	0	0.0045	0	0.0001	0	0.0015	0	0.0001	0	0.0002	0	0.0125	0	0	0.0005	0	0	0	0	0	0.0001	0.0024	0	0	0.005	0	0	0	0	0	0.0012
1197.SE.20100927.GY.NF013.BC.062.a	Ocean sediment	0	0.0142	0.0085	0	0	0	0	0.0002	0	0.0882	0.0092	0	0	0	0.0005	0	0.0095	0	0.0044	0	0	0	0.0017	0.0004	0	0.0001	0.0003	0	0.014	0	0	0.0001	0	0	0.0005	0	0	0	0.0024	0	0.0002	0.0042	0	0	0	0	0	0.0025
1197.SE.20100927.GY.NF014.BC.066	Ocean sediment	0.0001	0.038	0.0208	0	0	0	0	0.0001	0	0.0614	0.0099	0	0.0002	0	0.001	0	0.001	0	0.0116	0	0	0	0.0024	0.0003	0.0001	0	0.0004	0	0.0116	0	0	0.0004	0	0	0.0009	0	0	0.0001	0.0031	0	0	0.0104	0	0	0	0	0	0.0029
1197.SE.20100927.GY.NF014.BC.066.a	Ocean sediment	0	0.0375	0.0228	0	0	0	0	0.0002	0	0.06	0.01	0	0	0	0.0015	0	0.002	0	0.0115	0	0	0	0.0017	0.0008	0.0001	0	0.0011	0	0.0074	0	0	0.0012	0	0	0.0012	0	0	0.0002	0.001	0	0	0.0113	0	0	0	0	0	0.003
1197.SE.20100928.GY.LBNL05.BC.101	Ocean sediment	0	0.0168	0.011	0	0	0	0	0.0001	0	0.0687	0.0135	0	0	0	0	0	0.0018	0	0.0033	0	0	0	0.0022	0.0002	0	0	0.0003	0	0.008	0	0	0.0007	0.0002	0	0.0006	0	0	0.0001	0.0023	0	0	0.006	0	0	0	0	0	0.0022
1197.SE.20100928.GY.LBNL05.BC.101.a	Ocean sediment	0	0.0166	0.0083	0	0	0	0	0.0003	0	0.0827	0.0127	0	0	0	0.0002	0	0.0021	0	0.0033	0	0	0	0.003	0.0002	0.0001	0	0.0006	0	0.0068	0	0	0.0006	0.0001	0	0	0	0	0	0.0007	0	0	0.0046	0	0	0	0	0	0.0022
1197.SE.20100928.GY.NF.009.BC.097	Ocean sediment	0	0.0191	0.0137	0	0	0	0	0.0002	0	0.0839	0.0094	0	0	0	0.0005	0	0.0091	0	0.0067	0	0	0	0.0015	0	0.0001	0.0001	0.0001	0	0.0176	0	0	0.0003	0	0	0.0002	0	0	0.0004	0.0017	0	0	0.0058	0	0	0	0	0	0.0027
1197.SE.20100928.GY.NF008.BC.093.a	Ocean sediment	0	0.0081	0.006	0	0	0	0	0.0001	0	0.0688	0.011	0	0.0001	0	0.0005	0	0.0021	0	0.0018	0	0	0	0.0037	0	0.0001	0	0.0001	0	0.0131	0	0	0.0002	0.0001	0	0.0002	0	0	0.0001	0.0015	0	0	0.0026	0	0	0	0	0	0.0015
1197.SE.20101001.GY.ALTNF001.BC.139	Ocean sediment	0	0.0013	0.0018	0	0	0	0	0	0	0.138	0.008	0	0.0001	0	0	0	0.0295	0	0.0011	0	0.0009	0	0.0026	0	0.0015	0	0.0001	0	0.1249	0	0	0	0	0	0	0	0	0.0001	0.0109	0	0	0.0004	0	0.0001	0	0	0	0.0028
1197.SE.20101001.GY.ALTNF001.BC.139.a	Ocean sediment	0	0.0016	0.0006	0	0	0	0	0	0	0.1587	0.0103	0	0	0	0	0	0.046	0	0.001	0	0.0003	0	0.0028	0	0.0009	0	0	0	0.1125	0	0	0	0	0	0	0	0	0	0.0117	0	0	0.0001	0	0	0	0	0	0.0028
1197.SE.20101001.GY.NF006MOD.BC.143	Ocean sediment	0	0.017	0.0107	0	0.0001	0	0	0	0	0.0879	0.0049	0	0	0	0.0009	0	0.0168	0	0.0072	0	0.0001	0	0.0018	0.0001	0.0029	0	0.0004	0	0.1982	0	0	0.0004	0	0	0.0001	0	0	0.0001	0.0151	0	0	0.0046	0	0	0	0	0	0.0031
1197.SE.20101002.GY.FF005.BC.147	Ocean sediment	0	0.0325	0.0184	0	0	0	0	0.0001	0	0.0658	0.0118	0	0	0	0.0017	0	0.01	0	0.0117	0	0.0001	0	0.0038	0.0007	0.0003	0.0001	0.0002	0	0.0304	0	0	0.0011	0.0001	0	0.0012	0	0	0.0001	0.0038	0	0.0002	0.0089	0	0	0	0	0	0.0031
1197.SE.20101002.GY.FF005.BC.147.a	Ocean sediment	0.0001	0.0239	0.0131	0	0	0	0	0.0001	0.0001	0.1163	0.0105	0	0.0001	0	0.0015	0	0.0122	0	0.0087	0	0.0006	0	0.0051	0.0008	0.0007	0	0.0003	0	0.0576	0	0	0.0007	0	0	0.0002	0	0	0.0002	0.0065	0	0	0.0081	0	0.0001	0	0	0	0.0031
1197.SE.20101002.GY.FF010.BC.151	Ocean sediment	0	0.0178	0.0098	0	0	0	0	0	0	0.0679	0.0114	0	0	0	0.0004	0	0.0035	0	0.0041	0	0	0	0.0018	0.0002	0	0	0.0007	0	0.0171	0	0	0.0009	0	0	0.0003	0	0	0.0001	0.0026	0	0	0.0042	0	0	0	0	0	0.0027
1197.SE.20101002.GY.LBNL7.BC.155	Ocean sediment	0	0.0156	0.0091	0	0	0	0	0.0003	0.0002	0.0783	0.0148	0	0.0001	0	0.001	0	0.0034	0	0.0065	0	0	0	0.0019	0.0001	0	0	0	0	0.0093	0	0	0.0005	0	0	0.0002	0	0	0.0001	0.0009	0	0.0001	0.0038	0	0	0	0	0	0.003
1197.SE.20101003.GY.FF004.BC.174	Ocean sediment	0	0.0536	0.0327	0.0002	0	0	0	0.0002	0.0007	0.0571	0.0073	0	0	0	0.0031	0	0.0057	0	0.0133	0	0	0	0.0042	0.0003	0.0008	0	0.0002	0	0.0541	0	0	0.0011	0.0003	0.0001	0.0001	0	0	0.0002	0.0023	0	0.0002	0.0164	0	0	0	0	0	0.0083
1197.SE.20101008.GY.ALTFF012.BC.182	Ocean sediment	0	0.023	0.025	0	0	0	0	0.0009	0.0007	0.0903	0.0099	0	0	0	0.0005	0	0.0122	0	0.0104	0	0	0	0.0009	0.0004	0.0001	0	0.0006	0	0.0223	0	0	0.0002	0	0	0.0001	0	0	0.0007	0.0012	0	0	0.0081	0	0	0	0	0	0.0022
1197.SE.20101008.GY.LBNL11.BC.186	Ocean sediment	0	0.0638	0.0405	0	0	0	0	0.0005	0	0.0373	0.0054	0	0	0	0.0029	0	0.0009	0	0.0197	0	0	0	0.001	0.0002	0	0	0.0014	0	0.0144	0	0	0.001	0	0	0.0022	0	0	0.0002	0.0014	0	0	0.0184	0	0	0	0	0	0.005
1197.SE.20101008.GY.LBNL11.BC.186.a	Ocean sediment	0	0.055	0.0281	0	0	0	0	0.0002	0.0001	0.0396	0.0078	0	0	0	0.0016	0	0.0015	0	0.0218	0	0	0	0.0007	0.0007	0	0	0.0023	0	0.0127	0	0	0.001	0	0	0.0007	0	0	0.0001	0.0022	0	0	0.0129	0	0	0	0	0	0.0036
1197.SE.20101012.GY.D003S.BC.261	Ocean sediment	0	0.0473	0.0532	0	0	0	0	0.0004	0	0.0548	0.0124	0	0	0	0.0074	0	0.0005	0	0.0333	0	0	0	0.0001	0.0014	0	0	0.001	0	0.004	0	0	0.0015	0	0	0.0024	0	0	0.0005	0.0009	0	0	0.0097	0	0	0	0	0	0.0046
1197.SE.20101012.GY.D007S.BC.249	Ocean sediment	0	0.0655	0.0392	0	0.0001	0	0	0.0002	0	0.0379	0.0055	0	0	0	0.0043	0	0.0002	0	0.0247	0	0	0	0.0002	0.0014	0	0	0.0011	0	0.0066	0	0	0.0018	0	0	0.0014	0	0	0.0005	0.0003	0	0	0.0157	0	0	0	0	0	0.0035
1197.SE.20101012.GY.D013S.BC.257	Ocean sediment	0	0.0445	0.0193	0	0	0	0	0.0004	0	0.0492	0.0081	0	0	0	0.0033	0	0.0007	0	0.0172	0	0	0	0.0002	0.0012	0	0	0.0004	0	0.0063	0	0	0.0013	0	0	0.0011	0	0	0.0013	0.0004	0	0	0.0135	0	0	0	0	0	0.0036
1197.SE.20101013.GY.FFMT2.BC.273	Ocean sediment	0	0.0611	0.0562	0	0	0	0	0.0004	0	0.0532	0.0053	0	0.0001	0	0.0021	0	0.0078	0	0.0161	0	0	0	0.0026	0.0009	0.0002	0.0003	0.0007	0	0.0519	0	0	0.0002	0	0	0.0002	0	0	0.0004	0.0085	0	0	0.0235	0	0	0	0	0	0.005
1197.SE.20101017.GY.D031S.BC.278	Ocean sediment	0	0.0057	0.0024	0	0	0	0	0	0	0.1312	0.0084	0	0	0	0.0001	0	0.0155	0	0.0021	0	0.0006	0	0.0019	0.0002	0.0033	0	0.0002	0	0.1275	0	0	0.0002	0	0	0	0	0.0001	0	0.011	0	0	0.0014	0	0	0	0	0	0.0028
1197.SE.20101017.GY.D034S.BC.296	Ocean sediment	0	0.0335	0.0156	0	0	0	0	0.0005	0.0001	0.0654	0.0092	0	0.0001	0	0.0012	0	0.0067	0	0.0119	0	0	0	0.0026	0.0004	0	0	0.0005	0	0.0088	0	0	0.0009	0	0	0.001	0	0	0	0.0018	0	0	0.01	0	0	0	0.0001	0	0.003
1197.SE.20101017.GY.D040S.BC.315.a	Ocean sediment	0	0.0027	0.0019	0	0.0001	0	0	0	0.0001	0.1049	0.0047	0	0	0	0.0001	0	0.0159	0	0.001	0	0.0002	0	0.0011	0	0.0037	0	0.0001	0	0.1476	0	0	0	0	0	0	0	0	0	0.0159	0	0	0.0012	0	0	0	0	0	0.0011
1197.SE.20101017.GY.D042S.BC.350	Ocean sediment	0	0.0044	0.0017	0	0.0001	0	0	0.0001	0.0003	0.1242	0.0077	0	0	0	0	0	0.0078	0	0.0033	0	0.0001	0	0.0026	0.0001	0.0016	0	0.0002	0	0.0433	0	0	0	0.0001	0	0	0	0	0	0.0046	0	0.0001	0.0009	0.0002	0	0	0	0	0.0016
1197.SE.20101017.GY.D042S.BC.350.a	Ocean sediment	0	0.0052	0.0021	0	0.0001	0	0	0	0.0005	0.1129	0.008	0	0.0001	0	0.0003	0	0.0109	0	0.0055	0	0	0	0.002	0	0.0035	0	0	0	0.0722	0	0	0	0	0	0	0	0.0001	0.0001	0.0084	0	0	0.0013	0.0003	0	0	0	0	0.0026
1197.SE.20101017.GY.D044S.BC.366	Ocean sediment	0	0.0132	0.0055	0	0	0	0	0.0003	0.0001	0.0847	0.0091	0	0	0	0.0005	0	0.0065	0	0.0049	0	0	0	0.0025	0.0001	0.0001	0	0.0003	0	0.0284	0	0	0.0001	0	0	0	0	0	0.0004	0.0023	0	0	0.0032	0.0001	0	0	0	0	0.0019
1197.SE.20101017.GY.D044S.BC.366.a	Ocean sediment	0	0.0132	0.0069	0	0	0	0	0.0002	0.0001	0.0966	0.0105	0	0	0	0.0007	0	0.0066	0	0.0036	0	0	0	0.0022	0.0001	0.0001	0	0.0003	0	0.0265	0	0	0.0006	0	0	0	0	0	0.0001	0.002	0	0	0.0029	0	0	0	0	0	0.0027
1197.SE.20101018.GY.D002S.BC.382	Ocean sediment	0	0.0523	0.0497	0	0	0	0	0.0003	0	0.0353	0.0066	0	0.0001	0	0.0042	0	0.0001	0	0.0318	0	0	0	0.0005	0.0013	0	0	0.0009	0	0.0069	0	0	0.001	0	0	0.0018	0	0	0.0003	0.0008	0	0.0001	0.0163	0	0	0	0	0	0.0049
1197.SE.20101018.GY.D002S.BC.382.a	Ocean sediment	0	0.0559	0.0572	0	0	0	0	0.0007	0	0.0341	0.0075	0	0	0	0.0049	0	0.0003	0	0.028	0	0	0	0.0001	0.001	0	0	0.0006	0	0.0064	0	0	0.0013	0	0.0001	0.002	0	0	0.0002	0.0014	0	0	0.0168	0	0	0	0	0	0.006
1197.SE.20101018.GY.D004S.BC.386	Ocean sediment	0	0.054	0.0468	0	0	0	0	0.0006	0	0.0429	0.0063	0	0	0	0.0031	0	0.0004	0	0.0221	0	0	0	0.0008	0.0009	0	0	0.0022	0	0.0064	0	0	0.0022	0	0	0.0018	0	0	0.0003	0.0007	0	0	0.013	0	0	0	0	0	0.0038
1197.SE.20101018.GY.D012S.BC.394	Ocean sediment	0	0.0349	0.0248	0	0	0	0	0.0001	0	0.0642	0.0148	0	0	0	0.0038	0	0.0003	0	0.0141	0	0	0	0.004	0.0004	0	0.0002	0.0012	0	0.0085	0	0	0.0007	0	0	0.0004	0	0	0.0005	0.0023	0	0	0.0112	0	0	0	0.0001	0	0.0023
1197.SE.20101018.GY.D012S.BC.394.a	Ocean sediment	0	0.0362	0.0226	0	0	0	0	0.0003	0	0.0607	0.0131	0	0	0	0.0019	0	0.0007	0	0.0118	0	0	0	0.0027	0.0002	0	0	0.0002	0	0.0074	0	0	0.0011	0.0001	0	0.0003	0	0	0.0004	0.0014	0	0	0.0113	0	0	0	0	0	0.003
1197.SE.20101018.GY.D021S.BC.398	Ocean sediment	0	0.036	0.0195	0	0	0	0	0	0	0.0611	0.0093	0	0	0	0.0014	0	0.0037	0	0.013	0	0	0	0.0016	0.0004	0.0001	0	0.0016	0	0.0122	0	0	0.0011	0	0	0.0004	0	0	0.0002	0.0015	0	0.0001	0.0093	0	0	0	0	0	0.002
1197.SE.20101019.GY.D068S.BC.402	Ocean sediment	0	0.0395	0.0274	0	0	0	0	0.0001	0.0001	0.0666	0.0106	0	0	0	0.0015	0	0.0019	0	0.01	0	0	0	0.0029	0.0013	0.0002	0.0001	0.0013	0	0.0178	0	0	0.0005	0	0	0.0001	0	0.0001	0.0003	0.0026	0	0	0.0111	0	0	0	0	0	0.0041
1197.SE.20101019.GY.LBNL10.BC.501.a	Ocean sediment	0	0.0762	0.0283	0	0	0	0	0	0	0.0395	0.0041	0	0	0	0.0015	0	0.0008	0	0.0158	0	0	0	0.0001	0.0006	0	0	0.0005	0	0.0151	0	0	0.0005	0	0	0.002	0	0	0.0003	0.0015	0	0	0.0168	0	0	0	0	0	0.0047
1197.SE.20101019.GY.LBNL13.BC.482	Ocean sediment	0	0.034	0.0188	0	0	0	0	0.0004	0.0006	0.0718	0.009	0	0	0	0.002	0	0.0056	0	0.0136	0	0	0	0.0007	0.0014	0.0001	0	0.0007	0	0.0267	0	0	0.0001	0	0	0.0002	0	0	0.0003	0.003	0	0	0.0097	0	0	0	0	0	0.0037
1197.SE.20101019.GY.LBNL4.BC.425	Ocean sediment	0	0.0226	0.0148	0	0	0	0	0.0002	0	0.0757	0.0137	0	0.0001	0	0.0002	0	0.0009	0	0.0041	0	0	0	0.0039	0.0001	0.0001	0	0.0002	0	0.0075	0	0	0.0002	0	0	0.0002	0	0	0.0001	0.0005	0	0.0001	0.0044	0	0	0	0	0	0.0021
1197.SE.20101019.GY.LBNL4.BC.425.a	Ocean sediment	0	0.0207	0.0107	0	0	0	0	0.0001	0	0.0771	0.0132	0	0	0	0.0005	0	0.0024	0	0.0042	0	0	0	0.0021	0	0	0	0.0001	0	0.0083	0	0	0.0004	0	0	0.0003	0	0	0.0003	0.0005	0	0	0.0045	0	0	0	0	0	0.0013
1197.SE.20101020.GY.LBNL12.BC.520	Ocean sediment	0	0.0219	0.0165	0	0	0	0	0.0006	0.0004	0.0993	0.013	0	0.0001	0	0.0023	0	0.0081	0	0.0101	0	0	0	0.0009	0.0013	0.0005	0	0.0003	0	0.0255	0	0	0.0007	0	0	0.0001	0	0	0.0003	0.0031	0	0.0001	0.0065	0	0	0	0	0	0.0029
1197.SE.20101020.GY.LBNL12.BC.520.a	Ocean sediment	0	0.0213	0.0131	0	0	0	0	0.0003	0.0002	0.0811	0.0111	0	0.0001	0	0.0025	0	0.0068	0	0.0106	0	0	0	0.0007	0.0011	0	0	0.0003	0	0.0238	0	0	0.0004	0	0	0	0	0	0.0002	0.004	0	0.0002	0.0062	0	0	0	0	0	0.0033
1197.SE.20101001.GY.LBNL1.BC.120	Ocean sediment	0	0.0411	0.0767	0	0	0	0	0.0002	0.0001	0.0929	0.0037	0	0.0001	0	0.0004	0	0.0145	0	0.013	0	0	0	0.0158	0.001	0.0001	0.0001	0.0038	0	0.0238	0	0	0.0004	0	0	0.0001	0	0.0005	0	0.0122	0	0	0.011	0	0	0	0	0	0.003
1197.SE.20101019.GY.LBNL8.BC.444.a	Ocean sediment	0	0.0352	0.0261	0	0	0	0	0.0001	0	0.0526	0.0132	0	0	0	0.0013	0	0.0038	0	0.0118	0	0	0	0.0016	0.001	0	0	0.0003	0	0.028	0	0	0.0001	0	0	0.001	0	0	0	0.0022	0	0.0002	0.0069	0	0	0	0	0	0.0026
1197.SD.20100919.GY.FFC4.BC.011	Ocean sediment	0	0.0317	0.0318	0	0	0	0	0	0.0002	0.0716	0.0089	0	0	0	0.0023	0	0.0018	0	0.0159	0	0	0	0	0.0018	0	0	0.0014	0	0.0067	0	0	0	0	0	0.0001	0	0	0.0003	0.0019	0	0	0.0063	0	0	0	0	0	0.0034
1197.SE.20101001.GY.NF006MOD.BC.143.a	Ocean sediment	0	0.014	0.0075	0	0	0	0	0	0	0.1348	0.0059	0	0	0	0.0006	0	0.0188	0	0.0054	0	0	0	0.0013	0.0001	0.0038	0	0.0001	0	0.1806	0	0	0.0005	0	0	0.0002	0	0	0	0.0205	0	0.0001	0.0041	0	0	0	0	0	0.0027
1197.SE.20101008.GY.FF011.BC.205	Ocean sediment	0	0.08	0.0347	0	0	0	0	0.0001	0.0001	0.0245	0.0031	0	0	0	0.0034	0	0.0005	0	0.0232	0	0	0	0.0002	0.0014	0	0	0.0006	0	0.0213	0	0	0.0007	0	0	0.0009	0	0	0	0.0025	0	0	0.0243	0	0	0	0	0	0.0059
1197.SE.20101009.GY.FF003.BC.221	Ocean sediment	0	0.0773	0.0549	0	0	0	0	0.0001	0.0002	0.0417	0.0038	0	0	0	0.0015	0	0.0028	0	0.0248	0	0	0	0.0025	0.0011	0.0005	0	0.0016	0	0.082	0	0	0.0005	0.0001	0	0.0002	0	0	0.0005	0.0099	0	0	0.0259	0	0	0	0.0001	0	0.0061
1197.SE.20101012.GY.D003S.BC.261.a	Ocean sediment	0	0.0412	0.0613	0	0	0	0	0.0008	0	0.0544	0.0083	0	0	0	0.0061	0	0.0001	0	0.0275	0	0	0	0.0001	0.002	0	0	0.001	0	0.0063	0	0	0.0014	0	0.0001	0.0023	0	0	0.0002	0.0014	0	0	0.0075	0	0	0	0	0	0.0065
1197.SE.20101017.GY.D040S.BC.315	Ocean sediment	0	0.0057	0.0051	0	0	0	0	0	0.0002	0.0724	0.0032	0	0.0001	0	0.0004	0	0.0116	0	0.0044	0	0.0001	0	0.0014	0	0.0064	0	0.0001	0	0.2471	0	0	0.0002	0	0	0.0001	0	0.0001	0.0001	0.0106	0	0	0.0022	0.0001	0	0	0.0001	0	0.0021
1197.SE.20101019.GY.LBNL9.BC.463.a	Ocean sediment	0	0.0261	0.0272	0	0	0	0	0.0003	0.0003	0.0851	0.0073	0	0.0001	0	0.0026	0	0.0195	0	0.0173	0	0	0	0.0016	0.0016	0.0006	0	0.0015	0	0.0607	0	0	0.0001	0	0	0	0	0	0.0003	0.0119	0	0.0004	0.0076	0	0	0	0.0002	0	0.0029
1197.SE.20101009.GY.FF001.BC.229	Ocean sediment	0.0001	0.0506	0.0223	0.0001	0	0	0	0.0003	0.0002	0.1239	0.0032	0	0.0003	0	0.0051	0	0.0178	0	0.0485	0	0	0	0.0167	0	0.0031	0.0001	0.0002	0	0.2178	0	0	0.0001	0.0001	0	0	0	0.0001	0.0002	0.0072	0	0.0003	0.0168	0	0	0	0	0	0.0073
1197.SD.20100920.GY.FFMT6.BC.015	Ocean sediment	0	0.076	0.0569	0	0	0	0	0	0	0.0396	0	0	0	0	0.0038	0	0	0	0.0211	0	0	0	0.0001	0.0021	0	0	0.0039	0	0.0008	0	0	0	0	0.0005	0.0075	0	0	0.0026	0.0009	0	0	0.0073	0	0	0	0	0	0.0035
1198.ANT02.S1M2	Marginal sea sediment	0	0.0013	0.0148	0	0	0	0	0.0001	0	0.224	0.0004	0	0.0002	0	0	0	0.0076	0	0.0008	0	0	0	0.0001	0.0003	0	0.0001	0.0003	0	0.0078	0	0	0	0	0	0	0	0	0	0.0152	0	0	0	0	0	0	0	0	0.0003
1198.SWE03.KBA1.3.5	Marginal sea sediment	0.0017	0.0189	0.0086	0	0	0	0	0.0005	0.0001	0.2285	0.0018	0	0.0085	0	0.0014	0	0.0159	0	0.0403	0	0.001	0	0.0195	0	0	0	0.0003	0	0.1677	0	0	0.0005	0	0	0	0	0	0.0005	0.0293	0	0.0001	0.0055	0	0.0005	0	0	0.0001	0.0034
1198.ANT03.S1M3	Marginal sea sediment	0	0.0024	0.0266	0	0	0	0	0	0	0.1328	0.0009	0	0.0001	0	0	0	0.2271	0	0.0011	0	0	0	0.0002	0.0001	0	0	0	0	0.0265	0	0	0	0	0	0	0	0	0.0001	0.0147	0	0	0	0	0	0	0	0	0.0003
1198.SWE22.KBB2.SS2.5	Marginal sea sediment	0.0028	0.0157	0.0099	0	0	0	0	0.0005	0.0005	0.2394	0.0024	0	0.0044	0	0.0011	0	0.0224	0	0.0326	0	0.0012	0	0.0179	0	0.0001	0	0.0002	0	0.1805	0	0	0.0004	0	0	0.0001	0	0	0.001	0.0262	0	0.0001	0.0037	0	0	0	0	0	0.0026
1198.ANT06.S2M3	Marginal sea sediment	0	0.0027	0.0286	0	0	0	0	0	0.0001	0.1065	0.0012	0	0.0002	0	0	0	0.0198	0	0.0052	0	0	0	0.0003	0.001	0.0002	0.0001	0.0003	0	0.024	0	0	0	0	0	0	0	0	0	0.0203	0	0.0003	0.0002	0	0	0	0	0	0.0003
1198.ARG05.ORi08.InfralitoralB	Marginal sea sediment	0.0002	0.0473	0.0177	0	0	0	0	0	0.0019	0.0897	0.002	0.0001	0.0008	0.0001	0.0051	0	0.108	0	0.0162	0	0.0007	0	0.0038	0	0.0004	0.0001	0.0005	0	0.2292	0	0	0.0005	0	0.0001	0	0	0.0007	0.0002	0.0121	0	0.0015	0.0053	0	0	0	0	0	0.0116
1198.SWE14.KBA3.SS4.5	Marginal sea sediment	0.0029	0.0125	0.008	0	0	0	0	0.0006	0.0001	0.2462	0.0026	0	0.006	0	0.0007	0	0.0165	0	0.0323	0	0.0005	0	0.0205	0	0	0	0.0006	0	0.1955	0	0	0.0005	0	0	0.0002	0	0	0.0003	0.0296	0	0.0004	0.0059	0	0.0002	0	0	0	0.003
1198.ARG04.ORi08.InfralitoralA	Marginal sea sediment	0.0009	0.0494	0.0215	0	0.0008	0	0	0.0001	0.007	0.0943	0.0012	0.0001	0.0305	0	0.0073	0	0.135	0	0.075	0	0.0009	0	0.0017	0	0.0003	0	0.0017	0	0.1964	0	0	0.0001	0	0.0001	0	0	0.0004	0.0009	0.0163	0	0.0012	0.0041	0	0.0001	0	0	0	0.0093
1198.ARG06.ORi08.InfralitoralC	Marginal sea sediment	0.0005	0.0267	0.014	0	0	0	0	0.0001	0.0018	0.1341	0.0015	0	0.0036	0.0003	0.0033	0	0.1894	0	0.0262	0	0.0013	0	0.0018	0.0001	0.0007	0	0.001	0	0.2074	0	0	0	0	0.0002	0	0	0.0001	0.0004	0.0181	0	0.0005	0.0025	0	0	0	0	0	0.0113
1198.NOR10.STA1.CORE3.3of3	Marginal sea sediment	0	0.0065	0.011	0	0	0	0	0.0001	0	0.2536	0.0018	0	0.0001	0	0.0004	0	0.0129	0	0.0131	0	0	0	0.0134	0	0.0038	0	0.0002	0	0.2985	0	0	0.0001	0	0	0	0	0.0003	0.0002	0.0241	0	0.0021	0.0009	0	0	0	0	0	0.0023
1198.SWE11.KBA3.SS1.5	Marginal sea sediment	0.0032	0.0154	0.0099	0	0	0	0	0.0003	0.0003	0.2304	0.0025	0	0.006	0	0.0008	0	0.0194	0	0.0304	0	0.0014	0	0.0175	0	0	0	0	0	0.1852	0	0	0.0007	0	0.0001	0.0001	0	0	0.0002	0.0295	0	0.0005	0.0043	0	0.0003	0	0	0	0.0028
1198.SWE13.KBA3.SS3.5	Marginal sea sediment	0.003	0.0143	0.0092	0	0	0	0	0.0009	0.0004	0.2352	0.0028	0	0.0045	0	0.0014	0	0.0169	0	0.0356	0	0.0012	0	0.024	0	0.0001	0	0.0003	0	0.1861	0	0	0.0007	0	0	0.0002	0	0	0.0006	0.0292	0	0.0002	0.0043	0	0	0	0	0	0.0021
1198.SWE01.KBA1.1.5	Marginal sea sediment	0.0013	0.0185	0.0098	0	0	0	0	0.0005	0.0003	0.2236	0.0027	0	0.0077	0	0.0006	0	0.015	0	0.035	0	0.0006	0	0.0183	0	0.0001	0	0.0001	0	0.1724	0	0	0.0007	0	0.0001	0	0	0.0001	0.0009	0.029	0	0	0.0049	0	0.0002	0	0	0	0.0028
1198.SWE16.KBB1.SS1.5	Marginal sea sediment	0.0045	0.0174	0.0085	0	0	0	0	0.0003	0.0008	0.2504	0.0027	0	0.007	0	0.0013	0	0.0238	0	0.0377	0	0.0015	0	0.0141	0	0.0001	0	0.0001	0	0.1728	0	0	0.0003	0	0.0002	0	0	0	0.0004	0.027	0	0.0002	0.0032	0	0	0	0	0	0.0038
1198.SWE25.KBB2.SS5.5	Marginal sea sediment	0.0053	0.0181	0.011	0	0	0	0	0.0005	0.0006	0.226	0.0032	0	0.0053	0	0.0011	0	0.0202	0.0002	0.033	0	0.0018	0	0.0176	0	0	0	0.0002	0	0.1937	0	0	0.0006	0	0	0	0	0	0.0009	0.0212	0	0.0002	0.006	0	0.0002	0	0	0	0.0028
1198.SWE27.KBB3.SS2.5	Marginal sea sediment	0.0044	0.0178	0.0109	0.0001	0	0	0	0.0006	0.0005	0.2358	0.0024	0	0.0047	0	0.001	0	0.0239	0.0001	0.0367	0	0.0023	0	0.0154	0.0001	0	0	0.0001	0	0.1885	0	0	0.0003	0	0.0001	0.0001	0	0.0001	0.0004	0.0249	0	0.0002	0.003	0	0.0001	0	0	0	0.0027
1198.SWE08.KBA2.SS3.5	Marginal sea sediment	0.0035	0.0148	0.007	0	0	0	0	0.001	0.0003	0.2529	0.0015	0	0.0067	0	0.0014	0	0.0179	0	0.0419	0	0.0013	0	0.0165	0	0	0.0001	0.0005	0	0.1764	0	0	0.0003	0	0	0	0	0	0.0004	0.0322	0	0	0.0044	0	0	0	0	0	0.0029
1198.SWE17.KBB1.SS2.5	Marginal sea sediment	0.0027	0.0182	0.0086	0	0	0	0	0.0004	0.0002	0.261	0.0021	0	0.0054	0	0.0011	0	0.0159	0.0002	0.0419	0	0.0023	0	0.0167	0	0	0	0.0003	0	0.1591	0	0	0.0005	0	0.0004	0	0	0	0.0003	0.0252	0	0.0001	0.0043	0	0.0003	0	0	0	0.0024
1198.SWE23.KBB2.SS3.5	Marginal sea sediment	0.0033	0.0176	0.0107	0	0	0	0	0.0008	0.0004	0.2428	0.0029	0	0.0043	0	0.0011	0	0.0224	0.0001	0.0353	0	0.0016	0	0.0162	0	0.0001	0	0.0003	0	0.1794	0	0	0.0006	0	0	0	0	0	0.0006	0.0269	0	0	0.0036	0	0.0001	0	0	0.0001	0.003
1198.SWE26.KBB3.SS1.5	Marginal sea sediment	0.0027	0.0204	0.0082	0	0	0	0	0.0004	0.0009	0.2213	0.0018	0	0.0061	0	0.0005	0	0.0181	0	0.0414	0	0.0011	0	0.0167	0	0	0	0.0003	0	0.179	0	0	0.0002	0	0	0	0	0	0.0007	0.0255	0	0.0001	0.0036	0	0.0002	0	0	0	0.0032
1198.SWE19.KBB1.SS4.5	Marginal sea sediment	0.0054	0.0193	0.0103	0	0	0	0	0.0005	0.0006	0.2414	0.003	0	0.0051	0.0001	0.0019	0	0.0189	0.0002	0.0355	0	0.0016	0	0.0174	0	0	0	0.0002	0	0.1771	0	0	0.0007	0	0.0002	0.0001	0	0	0.0004	0.028	0	0.0002	0.0035	0	0	0	0	0	0.0033
1198.SWE21.KBB2.SS1.5	Marginal sea sediment	0.001	0.0217	0.0119	0	0	0	0	0.0011	0.0005	0.2311	0.0017	0	0.0054	0	0.001	0	0.0161	0	0.0437	0	0.0011	0	0.0175	0	0	0	0.0001	0	0.1623	0	0	0.0005	0	0	0	0	0	0.0003	0.0246	0	0.0002	0.0035	0	0.0002	0	0	0	0.0032
1198.SWE12.KBA3.SS2.5	Marginal sea sediment	0.0016	0.0162	0.0082	0	0	0	0	0.0004	0.0003	0.2317	0.0028	0	0.0074	0	0.0007	0	0.0154	0	0.0378	0	0.0017	0	0.0161	0	0.0001	0	0.0002	0	0.1802	0	0	0.0005	0	0	0	0	0	0.0004	0.0384	0	0.0004	0.004	0	0.0001	0	0	0	0.0029
1198.SWE20.KBB1.SS5.5	Marginal sea sediment	0.0027	0.0175	0.009	0	0	0	0	0.0007	0.0005	0.24	0.0014	0	0.0043	0	0.0017	0	0.0204	0	0.0425	0	0.0013	0	0.0135	0	0	0	0.0002	0	0.1713	0	0	0.0001	0	0	0.0001	0	0	0.0004	0.0335	0	0	0.0044	0	0.0001	0	0	0	0.0035
1198.SWE28.KBB3.SS3.5	Marginal sea sediment	0.0039	0.0159	0.01	0	0	0	0	0.0008	0.0008	0.2511	0.0019	0	0.0042	0	0.0008	0	0.0234	0.0002	0.047	0	0.0021	0	0.0175	0	0	0	0.0001	0	0.1716	0	0	0.0007	0	0	0.0001	0	0.0001	0.0011	0.0235	0	0.0003	0.0039	0	0	0	0	0	0.0037
1198.SWE29.KBB3.SS4.5	Marginal sea sediment	0.0037	0.0176	0.0083	0	0	0	0	0.0008	0.0008	0.2406	0.0027	0	0.0045	0	0.0014	0	0.0239	0	0.0344	0	0.0013	0	0.0162	0	0.0001	0	0	0	0.1705	0	0	0.0005	0	0.0001	0	0	0	0.0006	0.0246	0	0.0001	0.0045	0	0.0003	0	0	0	0.0041
1198.NOR08.STA1.CORE3.1of3	Marginal sea sediment	0	0.006	0.0194	0	0	0	0	0	0	0.2158	0.0017	0	0.0001	0	0.0004	0	0.009	0	0.0194	0	0	0	0.0075	0	0.0015	0	0.0001	0	0.2635	0	0	0.0001	0	0	0	0	0	0	0.0211	0	0.0004	0.0017	0	0	0	0	0	0.0017
1198.NOR09.STA1.CORE3.2of3	Marginal sea sediment	0	0.0069	0.011	0	0	0	0	0.0002	0	0.2178	0.0012	0	0.0001	0	0.0001	0	0.0078	0	0.0269	0	0	0	0.0031	0.0002	0.0012	0	0.0001	0	0.3339	0	0	0	0	0	0	0	0	0	0.0174	0	0.0003	0.0007	0	0	0	0	0	0.0014
1198.NOR11.STA2.CORE1.1of3	Marginal sea sediment	0	0.0071	0.0165	0	0	0	0	0	0	0.1884	0.001	0	0	0	0.0002	0	0.0229	0	0.0148	0	0	0	0.0056	0.0001	0.0007	0	0.0002	0	0.3844	0	0	0.0001	0	0	0	0	0	0	0.0234	0	0	0.0011	0	0	0	0	0	0.0025
1198.NOR17.STA2.CORE3.1of3	Marginal sea sediment	0	0.0076	0.0289	0	0	0	0	0.0001	0	0.1964	0.0017	0	0.0001	0	0.0001	0	0.0118	0	0.0145	0	0	0	0.0037	0	0.0009	0	0	0	0.3466	0	0	0	0	0	0	0	0	0.0001	0.0129	0	0.0003	0.0011	0	0	0	0	0	0.0039
1198.SWE04.KBA1.4.5	Marginal sea sediment	0.0014	0.0155	0.0077	0	0	0	0	0.0009	0.0004	0.2258	0.0028	0	0.0072	0	0.0012	0	0.0173	0	0.045	0	0.0017	0	0.016	0	0	0	0.0001	0	0.1697	0	0	0.0003	0	0.0002	0	0	0	0.0004	0.0296	0	0.0001	0.0037	0	0.0002	0	0	0	0.0035
1198.NOR02.STA1.CORE1.2of4	Marginal sea sediment	0	0.0066	0.0152	0	0	0	0	0.0001	0	0.2168	0.002	0	0.0001	0	0.0004	0	0.0063	0	0.0166	0	0	0	0.0117	0	0.0019	0	0.0004	0	0.319	0	0	0.0001	0	0	0	0	0	0.0002	0.0165	0	0.0002	0.0022	0	0	0	0	0	0.0035
1198.NOR03.STA1.CORE1.3of4	Marginal sea sediment	0	0.007	0.018	0	0	0	0	0	0	0.1972	0.0015	0	0	0	0.0007	0	0.0089	0	0.0163	0	0	0	0.0118	0.0001	0.0022	0	0	0	0.3238	0	0	0	0	0	0	0	0.0002	0.0001	0.0197	0	0.0001	0.0014	0	0	0	0	0	0.0027
1198.NOR05.STA1.CORE2.1of3	Marginal sea sediment	0	0.008	0.0307	0	0	0	0	0	0	0.2299	0.0013	0	0.0002	0	0	0	0.0127	0	0.0083	0	0	0	0.0044	0	0.0004	0	0.0002	0	0.2309	0	0	0	0	0	0	0	0	0	0.0186	0	0.0002	0.0035	0	0	0	0	0	0.0008
1198.NOR12.STA2.CORE1.2of3	Marginal sea sediment	0	0.0055	0.0278	0	0	0	0	0	0	0.1938	0.0016	0	0.0001	0	0.0004	0	0.0293	0	0.0116	0	0	0	0.0053	0.0001	0.0007	0	0.0002	0	0.3247	0	0	0	0	0	0	0	0.0001	0.0001	0.019	0	0	0.0013	0	0	0	0	0	0.0035
1198.NOR15.STA2.CORE2.2of3	Marginal sea sediment	0	0.0059	0.0194	0	0	0	0	0.0001	0	0.1834	0.0013	0	0.0001	0	0.0001	0	0.0116	0	0.0083	0	0	0	0.0061	0	0.0012	0	0	0	0.4119	0	0	0.0001	0	0	0	0	0	0	0.0307	0	0.0003	0.0008	0	0	0	0	0	0.0015
1198.ARG03.MC08.UshuaiaC	Marginal sea sediment	0.0003	0.0425	0.1008	0	0	0	0	0	0.0024	0.1587	0.0011	0	0.0015	0	0.002	0	0.0171	0	0.0165	0	0.0002	0	0.0193	0	0	0	0	0	0.145	0	0	0	0	0	0	0	0.0002	0	0.0133	0	0.0001	0.0039	0	0	0	0	0	0.0071
1198.NOR01.STA1.CORE1.1of4	Marginal sea sediment	0	0.0084	0.014	0	0	0	0	0.0002	0.0002	0.2182	0.0021	0	0.0001	0	0.0008	0	0.0087	0	0.0265	0	0	0	0.0085	0	0.0038	0	0.0002	0	0.3149	0	0	0.0001	0	0	0	0	0	0	0.0195	0	0.0004	0.0013	0	0	0	0	0	0.0032
1198.NOR04.STA1.CORE1.4of4	Marginal sea sediment	0	0.0057	0.017	0	0	0	0	0.0003	0	0.2247	0.0014	0	0.0001	0	0.0003	0	0.0091	0	0.0139	0	0	0	0.0098	0	0.0016	0	0.0001	0	0.3279	0	0	0	0	0	0	0	0.0001	0	0.0265	0	0.0001	0.0015	0	0	0	0	0	0.0014
1198.NOR06.STA1.CORE2.2of3	Marginal sea sediment	0	0.0069	0.0146	0	0	0	0	0.0003	0	0.211	0.002	0	0	0	0.0001	0	0.0071	0	0.0085	0	0	0	0.0096	0	0.0023	0	0.0004	0	0.308	0	0	0.0001	0	0	0	0	0	0	0.0185	0	0.0004	0.0011	0	0	0	0	0	0.0026
1198.NOR07.STA1.CORE2.3of3	Marginal sea sediment	0.0001	0.0082	0.022	0	0	0	0	0.0002	0	0.1983	0.002	0	0	0	0.0002	0	0.0089	0	0.0112	0	0	0	0.0122	0	0.0018	0	0	0	0.2971	0	0	0	0	0	0	0	0	0	0.0169	0	0.0001	0.0016	0	0.0001	0	0	0	0.0015
1198.NOR13.STA2.CORE1.3of3	Marginal sea sediment	0	0.0054	0.0238	0	0	0	0	0	0	0.216	0.001	0	0.0001	0	0.0005	0	0.0157	0	0.0159	0	0	0	0.0052	0	0.0004	0	0.0002	0	0.3663	0	0	0	0	0	0	0	0	0	0.0134	0	0	0.001	0	0	0	0	0	0.0041
1198.NOR18.STA2.CORE3.2of3	Marginal sea sediment	0	0.0076	0.0265	0	0.0001	0	0	0	0	0.2081	0.0013	0	0.0001	0	0.0004	0	0.0129	0	0.0146	0	0	0	0.0023	0.0001	0.0005	0	0	0	0.335	0	0	0.0002	0	0	0	0	0.0001	0	0.0157	0	0.0001	0.001	0	0	0	0	0	0.0026
1198.SWE05.KBA1.5.5	Marginal sea sediment	0.0019	0.0181	0.0089	0	0	0	0	0.0001	0.0003	0.2176	0.0012	0	0.0072	0	0.0006	0	0.0145	0	0.0363	0	0.0019	0	0.0163	0.0001	0	0	0.0002	0	0.1757	0	0	0.0006	0.0001	0	0.0001	0	0	0.0001	0.0264	0	0	0.004	0	0.0003	0	0	0	0.0025
1198.NOR16.STA2.CORE2.3of3	Marginal sea sediment	0	0.0078	0.0202	0	0	0	0	0.0001	0	0.1852	0.0021	0	0	0	0.0003	0	0.0184	0	0.0159	0	0	0	0.0034	0.0001	0.0009	0.0001	0	0	0.3785	0	0	0	0	0	0	0	0	0	0.0295	0	0.0004	0.001	0	0	0	0	0	0.0039
1198.SWE02.KBA1.2.5	Marginal sea sediment	0.0025	0.0221	0.0103	0	0	0	0	0.0005	0.0002	0.2267	0.0024	0	0.0068	0	0.001	0	0.0175	0.0001	0.0336	0	0.0017	0	0.0225	0	0.0001	0	0.0004	0	0.1665	0	0	0.0002	0	0	0.0001	0	0	0	0.0256	0	0.0002	0.0042	0	0.0002	0	0	0	0.003
1198.SWE24.KBB2.SS4.5	Marginal sea sediment	0.0022	0.0173	0.0114	0	0	0	0	0.0003	0.0012	0.2419	0.0029	0	0.006	0	0.0011	0	0.0203	0.0001	0.0345	0	0.002	0	0.0178	0	0.0001	0	0	0	0.1744	0	0	0.0006	0	0.0002	0	0	0	0.0004	0.0235	0	0.0004	0.0041	0	0.0001	0	0	0	0.0034
1198.SWE30.KBB3.SS5.5	Marginal sea sediment	0.0032	0.0215	0.0102	0	0	0	0	0.0007	0.0004	0.232	0.0023	0	0.0059	0	0.0013	0	0.0222	0.0002	0.0363	0	0.0017	0	0.0175	0	0.0001	0	0.0003	0	0.1761	0	0	0.0001	0	0.0001	0	0	0	0.0008	0.0252	0	0.0001	0.0039	0	0.0001	0	0	0.0001	0.0034
1198.NOR14.STA2.CORE2.1of3	Marginal sea sediment	0	0.0045	0.0145	0	0	0	0	0	0	0.1985	0.0013	0	0	0	0.0003	0	0.01	0	0.0081	0	0	0	0.0051	0	0.0009	0	0.0001	0	0.4212	0	0	0.0001	0	0	0	0	0	0	0.0272	0	0.001	0.0007	0	0	0	0	0	0.0018
1198.SWE07.KBA2.SS2.5	Marginal sea sediment	0.0026	0.0167	0.0083	0	0	0	0	0.0012	0.0009	0.2358	0.0029	0	0.0066	0	0.0006	0	0.0163	0.0002	0.0397	0	0.0008	0	0.0224	0	0	0	0.0001	0	0.1779	0	0	0.0002	0	0.0002	0	0	0	0.0004	0.0316	0	0.0002	0.0044	0	0.0002	0	0	0	0.0034
1198.SWE18.KBB1.SS3.5	Marginal sea sediment	0.0038	0.0166	0.0092	0	0	0	0	0.0001	0.0014	0.2442	0.0027	0	0.0034	0	0.0014	0	0.0214	0.0001	0.0374	0	0.0016	0	0.0194	0	0	0	0.0001	0	0.1798	0	0	0.0005	0	0	0	0	0	0.0007	0.0289	0	0.0002	0.0036	0	0.0001	0	0	0	0.0031
1198.SWE06.KBA2.SS1.5	Marginal sea sediment	0.004	0.0189	0.0108	0	0	0	0	0.0003	0.0005	0.2083	0.0024	0	0.008	0	0.0012	0	0.0205	0	0.0301	0	0.0009	0	0.0211	0.0001	0.0002	0	0.0001	0	0.1832	0	0	0.0002	0.0002	0	0	0	0	0.0004	0.0312	0	0.0003	0.0047	0	0.0001	0	0	0	0.0027
1198.SWE15.KBA3.SS5.5	Marginal sea sediment	0.0033	0.0145	0.0075	0	0.0001	0	0	0.0007	0.0004	0.2335	0.002	0	0.0056	0	0.0013	0	0.0163	0	0.0411	0	0.0007	0	0.0208	0	0	0	0.0003	0	0.1818	0	0	0.0009	0	0.0001	0.0001	0	0	0.0005	0.0331	0	0.0005	0.0049	0	0.0001	0	0	0	0.0035
1198.SWE09.KBA2.SS4.5	Marginal sea sediment	0.0018	0.0144	0.009	0	0	0	0	0.0011	0.0005	0.2292	0.0023	0	0.0064	0	0.0008	0	0.0137	0	0.0348	0	0.0026	0	0.0191	0	0	0	0.0004	0	0.1767	0	0	0.0007	0	0	0	0	0	0.0005	0.0321	0	0.0002	0.0051	0	0.0001	0	0	0	0.0028
1198.SWE10.KBA2.SS5.5	Marginal sea sediment	0.002	0.0164	0.0093	0	0	0	0	0.0007	0.0002	0.2353	0.0021	0	0.007	0	0.0009	0	0.0162	0.0001	0.0373	0	0.0012	0	0.026	0	0	0	0.0002	0	0.1705	0	0	0.0007	0	0.0001	0.0001	0	0	0.0003	0.0331	0	0.0004	0.0048	0	0.0001	0	0	0	0.0032
1198.ANT04.S2M1	Marginal sea sediment	0	0.0033	0.0253	0	0	0	0	0.0001	0	0.2121	0.0005	0	0.0002	0	0	0	0.0031	0	0.0054	0	0.0002	0	0.0003	0.0005	0	0	0.0001	0	0.0171	0	0	0	0	0	0	0	0	0	0.0777	0	0	0.0001	0	0	0	0	0	0.001
1198.ANT05.S2M2	Marginal sea sediment	0	0.0059	0.026	0	0	0	0	0	0	0.076	0.0016	0	0.0002	0	0.0002	0	0.0162	0	0.0029	0	0	0	0.0002	0.0011	0	0	0.0003	0	0.0237	0	0	0	0	0	0	0	0	0	0.0175	0	0	0.0001	0	0	0	0	0	0.0008
1580.TtA.sed.D1	Marginal sea sediment	0.0011	0.0586	0.012	0.0006	0	0	0	0.0001	0.0101	0.0712	0.0016	0.0001	0	0	0.031	0	0.0047	0	0.1033	0	0.0003	0	0.0084	0	0	0	0.0006	0	0.3189	0	0	0.0002	0	0	0	0	0.0007	0.0015	0.0032	0	0.0038	0.008	0	0	0	0	0	0.0221
1580.TtC.sed.D1	Marginal sea sediment	0.001	0.0727	0.0141	0.0005	0	0	0	0.0001	0.0197	0.0495	0.0001	0.0005	0	0	0.0398	0	0.0075	0	0.1615	0	0.0003	0	0.0025	0	0	0	0.0014	0	0.239	0	0	0.0008	0	0.0001	0	0	0.0003	0.0007	0.0022	0	0.0003	0.0083	0	0	0.0001	0	0	0.0171
1580.TtB.sed.D1	Marginal sea sediment	0.0012	0.0567	0.0117	0.001	0	0	0	0.0003	0.0186	0.0621	0.001	0.0002	0	0	0.044	0	0.0036	0	0.1329	0	0	0	0.0062	0	0	0	0.0007	0	0.2619	0	0	0.0002	0.0001	0.0008	0.0002	0	0.0007	0.0001	0.0041	0	0.0029	0.0112	0.0001	0.0002	0	0	0	0.0197
1673.MBS65.4	Marginal sea sediment	0	0.0001	0.0121	0	0	0	0	0	0	0	0	0	0	0	0	0	0.0005	0	0	0	0	0	0	0	0	0	0	0	0	0	0	0	0	0	0	0	0	0	0.0002	0	0.0002	0	0	0	0	0	0	0
1673.MBS0428.1	Marginal sea sediment	0	0.0006	0.0113	0	0.0004	0	0	0	0	0.0869	0.0001	0	0.0004	0	0	0	0.0008	0	0.0013	0	0	0	0.0006	0	0	0	0	0	0.0225	0	0	0	0	0	0	0	0	0	0.0801	0	0.0088	0	0	0	0	0	0	0
1673.MBS0613.3	Marginal sea sediment	0	0	0.0161	0	0	0	0	0	0.0003	0.0207	0.0005	0	0.0004	0	0	0	0.0303	0	0.0025	0	0	0	0.0004	0	0	0	0	0	0.0101	0	0	0	0	0.0003	0	0	0.0005	0	0.0183	0	0.0014	0	0	0	0	0	0	0
1673.MBS119.3D	Marginal sea sediment	0	0.0026	0.1778	0.0021	0.0031	0	0	0	0.0017	0.0549	0.0046	0	0.0115	0	0	0	0.0517	0	0.0047	0	0	0	0	0	0	0.0006	0	0	0.0061	0	0	0	0	0	0	0	0	0	0.3127	0	0.0319	0	0	0.0043	0	0	0	0
1673.MBS61	Marginal sea sediment	0	0	0.0037	0	0	0	0	0	0	0.0003	0.0005	0	0	0	0	0	0.0002	0	0	0	0	0	0.0001	0	0	0	0	0	0.0002	0	0	0	0	0	0	0	0	0	0.0018	0	0	0	0	0	0	0	0	0
1673.MBS0119.3	Marginal sea sediment	0	0	0.0138	0	0.0005	0	0	0	0.0001	0.0915	0.0001	0	0.0006	0	0	0	0.0037	0	0.0004	0	0	0	0.0005	0	0	0.0002	0	0	0.0018	0	0	0	0	0	0	0	0	0	0.0752	0	0.1256	0	0	0	0	0	0.0002	0
1673.MBS119.4D	Marginal sea sediment	0	0.0024	0.1788	0	0.0003	0	0	0	0.0024	0.0835	0	0	0.0013	0	0.0002	0	0.0818	0	0.0029	0	0	0	0.0014	0	0	0.0004	0	0	0.0023	0	0	0	0	0	0	0	0	0	0.2258	0	0.0289	0	0	0.004	0	0	0	0
1673.MBS0330.3	Marginal sea sediment	0	0	0.2571	0	0	0	0	0	0	0.0013	0.0001	0	0.0003	0	0	0	0	0	0.0003	0	0	0	0	0	0	0	0	0	0	0	0	0	0	0	0	0	0	0	0.009	0	0.003	0	0	0	0	0	0	0
1673.MBS65.1	Marginal sea sediment	0	0.0019	0.2561	0	0.0035	0	0	0	0	0.017	0.0002	0	0.0101	0	0	0	0.0091	0	0.0015	0	0	0	0.0021	0	0	0	0	0	0.0021	0	0	0	0	0	0	0	0	0	0.1597	0	0.0093	0.0004	0	0.0014	0	0	0	0
1673.MBS105.4	Marginal sea sediment	0	0.0001	0.0557	0	0	0	0	0	0	0.0124	0	0	0.0019	0	0	0	0	0	0.0103	0	0	0	0.0014	0	0	0.0004	0.0006	0	0.0018	0	0	0	0	0	0	0	0.0002	0	0.0341	0	0.0067	0	0	0	0	0	0	0
1673.MBS0613.4	Marginal sea sediment	0	0.002	0.0724	0.0009	0.0003	0	0	0.0008	0.009	0.0451	0.0007	0	0.0038	0	0	0	0.0068	0	0.0022	0	0	0	0.0008	0	0	0	0.0007	0	0.0067	0	0	0	0	0.0089	0	0	0	0.0002	0.0916	0	0.0205	0.0004	0	0.0001	0	0	0.0004	0
1673.MBS65.2	Marginal sea sediment	0	0.0004	0.1909	0	0	0	0	0	0	0.0022	0	0	0.0004	0	0	0	0.0012	0	0.0009	0	0	0	0	0	0	0	0	0	0.0003	0	0	0	0	0	0	0	0	0	0.0192	0	0.0026	0	0	0.0001	0	0	0	0
1673.MBS0428.5	Marginal sea sediment	0	0	0.0088	0	0	0	0	0	0	0.001	0	0	0	0	0	0	0	0	0	0	0	0	0	0	0	0	0	0	0	0	0	0	0	0	0	0	0	0	0.0016	0	0.0002	0	0	0	0	0	0	0
1673.MBS119.4DY	Marginal sea sediment	0	0.0087	0.0226	0	0.0006	0	0	0	0.0013	0.0069	0	0	0	0	0	0	0.0013	0	0.0003	0	0	0	0.0014	0	0	0	0	0	0.0005	0	0	0	0	0	0	0	0	0	0.0436	0	0.496	0	0	0.0003	0	0	0	0
1673.MBS2	Marginal sea sediment	0	0.002	0.7972	0	0	0	0	0	0.0001	0.0079	0	0	0.002	0	0	0	0.0049	0	0.0008	0	0	0	0.0004	0	0	0	0	0	0.0043	0	0	0	0	0	0	0	0	0	0.0427	0	0.0046	0	0	0.001	0	0	0	0
1673.MBS1.1	Marginal sea sediment	0	0.0001	0.0454	0	0	0	0	0	0.0005	0.0109	0	0	0.0009	0	0	0	0.0012	0	0.0014	0	0	0	0.0008	0	0	0	0	0	0.0042	0	0	0	0	0	0	0	0	0	0.0317	0	0.0047	0.0013	0	0.0002	0	0	0	0
1673.MBS105.3	Marginal sea sediment	0	0	0.0261	0.0005	0.0003	0	0	0	0	0.088	0	0	0	0	0	0	0.2868	0	0.0001	0	0	0	0.0001	0	0	0	0	0	0.0008	0	0	0	0	0	0	0	0	0	0.0103	0	0.0006	0	0	0.0003	0	0	0	0
1673.MBS105.2	Marginal sea sediment	0	0.0026	0.256	0	0.0042	0	0	0	0	0.0128	0	0	0.0027	0	0	0	0.0095	0	0.0052	0	0	0	0.0001	0	0	0.0015	0	0	0.0023	0	0	0	0	0	0	0	0	0	0.1759	0	0.045	0	0	0	0	0	0	0
1673.MBS119.3DY	Marginal sea sediment	0	0	0.0027	0	0	0	0	0	0	0.0038	0	0	0.0001	0	0	0	0.0004	0	0	0	0	0	0	0	0	0	0	0	0	0	0	0	0	0	0	0	0	0	0.0037	0	0.008	0	0	0.0003	0	0	0	0
1673.MBS65.3	Marginal sea sediment	0	0	0.0194	0	0	0	0	0	0	0.0008	0	0	0.0002	0	0	0	0.002	0	0	0	0	0	0	0	0	0	0	0	0.0002	0	0	0	0	0	0	0	0	0	0.0022	0	0.0001	0	0	0	0	0	0	0
1883.2011.49.Crump.Artic.LTREB.main.lane4.NoIndex	Marginal sea sediment	0	0.0127	0.0237	0	0	0	0	0.0003	0.0001	0.1686	0.0025	0	0.0014	0	0.0002	0	0.0257	0	0.009	0	0	0	0.1953	0	0.0002	0	0	0	0.1328	0	0	0.0002	0	0	0.0001	0	0.0008	0.0004	0.0077	0	0.0001	0.004	0	0	0	0	0	0.001
1883.2011.492.Crump.Artic.LTREB.main.lane4.NoIndex	Marginal sea sediment	0	0.0064	0.0166	0	0	0	0	0	0.0001	0.0803	0.0013	0	0.0008	0	0.0001	0	0.032	0	0.0024	0	0	0	0.5027	0	0	0	0	0	0.0609	0	0	0.0001	0	0	0	0	0.0003	0.0007	0.0039	0	0.0009	0.0018	0	0	0	0	0	0.0006
1883.2011.498.Crump.Artic.LTREB.main.lane4.NoIndex	Marginal sea sediment	0	0.0056	0.0272	0	0	0	0	0	0.0003	0.0605	0.0033	0	0.0014	0	0.0006	0	0.0224	0	0.0032	0	0	0	0.4121	0	0	0	0	0	0.0462	0	0	0	0	0	0	0	0	0	0.0031	0	0.0001	0.0022	0	0	0	0	0	0.0006
1883.2011.537.Crump.Artic.LTREB.main.lane3.NoIndex	Marginal sea sediment	0	0.0032	0.0178	0	0	0	0	0	0	0.0505	0.0023	0	0.0001	0	0.0008	0	0.0106	0	0.0019	0	0	0	0.5212	0	0	0	0	0	0.0742	0	0	0.0001	0	0.0001	0	0	0	0	0.0023	0	0	0.0007	0	0.0002	0	0	0	0.0004
1883.2011.535.Crump.Artic.LTREB.main.lane3.NoIndex	Marginal sea sediment	0	0.0051	0.0178	0	0	0	0	0.0001	0	0.1363	0.0045	0	0.0008	0	0.0005	0	0.009	0	0.0046	0	0.0001	0	0.1978	0.0001	0	0	0.0001	0	0.193	0	0	0.0003	0	0	0	0	0.0001	0.0001	0.005	0	0.0004	0.0021	0	0	0	0	0	0.0022
1883.2011.488.Crump.Artic.LTREB.main.lane4.NoIndex	Marginal sea sediment	0.0004	0.0102	0.0262	0	0	0	0	0.0002	0.0007	0.1156	0.0009	0.0002	0.0046	0	0.0049	0	0.0762	0	0.0225	0	0.0018	0	0.0814	0.0003	0.0007	0	0	0	0.3269	0	0	0.0004	0	0.0001	0	0	0.0002	0.0008	0.0111	0	0.0016	0.0045	0	0	0	0	0	0.0036
1883.2011.494.Crump.Artic.LTREB.main.lane4.NoIndex	Marginal sea sediment	0	0.0141	0.1854	0	0	0	0	0.0001	0	0.1124	0	0	0	0	0	0	0.0163	0	0.0055	0	0	0	0.0396	0	0	0	0	0	0.0105	0	0	0	0.0007	0	0	0	0	0	0.0525	0	0	0.0124	0	0	0	0	0	0.0019
1883.2011.539.Crump.Artic.LTREB.main.lane3.NoIndex	Marginal sea sediment	0.0007	0.0295	0.022	0	0.013	0	0	0.0003	0.0241	0.0363	0.0009	0.0007	0.1936	0	0.0002	0	0.0075	0	0.0378	0	0	0	0.0299	0	0	0	0.0002	0	0.4574	0	0	0.0064	0	0	0	0	0	0.0001	0.002	0	0	0.0024	0	0.0004	0.0005	0	0	0.0025
1883.2011.529.Crump.Artic.LTREB.main.lane4.NoIndex	Marginal sea sediment	0	0.0194	0.0431	0	0	0	0	0.0006	0	0.1791	0.0025	0	0	0.0001	0	0	0.0107	0	0.0109	0	0.0001	0	0.1431	0	0	0.0002	0	0	0.1547	0	0	0.0004	0.0004	0	0	0	0.0004	0.0002	0.0195	0	0	0.0102	0	0	0	0	0	0.0005
1883.2011.552.Crump.Artic.LTREB.main.lane1.NoIndex	Marginal sea sediment	0	0.0321	0.0429	0	0	0	0	0.0015	0.0001	0.2116	0.0045	0	0	0	0	0	0.0026	0	0.0202	0	0.0004	0	0.0786	0	0	0	0.0001	0	0.1286	0	0	0.0008	0.0002	0	0.0003	0	0.0001	0.0006	0.0211	0	0	0.0088	0	0	0	0	0	0.0009
1883.2011.553.Crump.Artic.LTREB.main.lane1.NoIndex	Marginal sea sediment	0	0.0314	0.0364	0	0	0	0	0.0019	0	0.1651	0.0048	0	0	0	0	0	0.001	0	0.0173	0	0	0	0.1491	0	0	0	0.0002	0	0.076	0	0	0.0002	0	0	0.0001	0	0	0.0004	0.0128	0	0	0.0108	0	0	0	0	0	0.0006
1883.2011.531.Crump.Artic.LTREB.main.lane4.NoIndex	Marginal sea sediment	0	0.0153	0.0411	0	0	0	0	0.0003	0.0001	0.1474	0.0048	0	0	0	0.0039	0	0.0101	0	0.0161	0	0	0	0.0693	0.0003	0.0004	0	0.0002	0	0.1491	0	0	0.0003	0	0	0	0	0.0003	0	0.0036	0	0	0.0063	0	0	0	0	0	0.0026
1883.2011.54.Crump.Artic.LTREB.main.lane3.NoIndex	Marginal sea sediment	0	0.0169	0.0583	0	0	0	0	0.0006	0	0.1471	0.0008	0	0	0.0001	0.0001	0	0.0373	0	0.018	0	0	0	0.0678	0	0	0.0001	0.0001	0	0.2793	0	0	0.0008	0.0001	0	0	0	0.0002	0.0001	0.0319	0	0.0004	0.0072	0	0	0	0	0	0.0006
1883.2011.5.Crump.Artic.LTREB.main.lane4.NoIndex	Marginal sea sediment	0.0001	0.0067	0.0373	0	0	0	0	0	0.0002	0.1484	0.0007	0	0.0016	0	0.0038	0	0.0536	0	0.015	0	0.002	0	0.0514	0	0.0001	0	0	0	0.3277	0	0	0.0001	0	0	0	0	0	0.0005	0.0089	0	0.0015	0.004	0	0	0	0	0	0.005
1883.2011.528.Crump.Artic.LTREB.main.lane4.NoIndex	Marginal sea sediment	0	0.0753	0.049	0	0	0	0	0.0025	0	0.1619	0.005	0	0	0	0	0	0.0019	0	0.0298	0	0	0	0.0445	0	0	0.0005	0	0	0.0323	0	0	0.0015	0	0	0	0	0.0014	0	0.0126	0	0	0.0279	0	0.0002	0	0	0	0.0039
1883.2011.549.Crump.Artic.LTREB.main.lane3.NoIndex	Marginal sea sediment	0.0001	0.0431	0.0454	0	0	0	0	0.0009	0	0.1954	0.0042	0	0	0	0	0	0.0001	0	0.0243	0	0.0001	0	0.0847	0	0	0.0001	0.0001	0	0.112	0	0	0.0012	0	0	0.0001	0	0.0004	0.0006	0.0272	0	0.0001	0.0146	0	0	0	0	0	0.0009
1883.2011.55.Crump.Artic.LTREB.main.lane3.NoIndex	Marginal sea sediment	0	0.017	0.0607	0	0	0	0	0.0003	0	0.1637	0.0019	0	0.0003	0	0	0	0.0061	0	0.0208	0	0.0002	0	0.1184	0	0.0002	0	0.0001	0	0.2532	0	0	0.0001	0.0001	0	0	0	0.0003	0	0.0126	0	0	0.0077	0	0.0001	0	0	0	0.001
1883.2011.551.Crump.Artic.LTREB.main.lane2.NoIndex	Marginal sea sediment	0.0001	0.0468	0.049	0	0	0	0	0.0008	0	0.1452	0.0032	0	0	0	0	0	0.0007	0	0.0198	0	0	0	0.1337	0	0	0	0	0	0.0663	0	0	0.0011	0	0	0.0002	0	0.0004	0.0002	0.0094	0	0	0.0186	0	0	0	0	0	0.0007
1883.2011.543.Crump.Artic.LTREB.main.lane3.NoIndex	Marginal sea sediment	0	0.1324	0.0708	0	0	0	0	0.002	0	0.1179	0.0056	0	0	0	0	0	0.0005	0	0.036	0	0	0	0.0301	0	0	0	0.0003	0	0.0113	0	0	0.0007	0	0	0	0	0.0002	0.0003	0.004	0	0	0.0368	0	0	0	0	0	0.001
1883.2011.527.Crump.Artic.LTREB.main.lane4.NoIndex	Marginal sea sediment	0	0.0331	0.0481	0	0	0	0	0.0013	0	0.236	0.0014	0	0	0	0	0	0.0079	0	0.0179	0	0	0	0.0472	0	0	0	0.0001	0	0.1585	0	0	0.0018	0.0002	0.0005	0.0003	0	0	0.0007	0.0433	0	0	0.0118	0	0	0	0	0	0.0008
1883.2011.502.Crump.Artic.LTREB.main.lane4.NoIndex	Marginal sea sediment	0	0.007	0.023	0	0.0001	0	0	0	0.0003	0.1289	0.0005	0.0002	0.0017	0	0.005	0	0.0356	0	0.0175	0	0.0017	0	0.0392	0.0001	0.0011	0	0	0	0.3086	0	0	0.0003	0	0	0	0	0	0.0003	0.0087	0	0.0002	0.0047	0	0	0	0	0	0.0033
1883.2011.544.Crump.Artic.LTREB.main.lane3.NoIndex	Marginal sea sediment	0	0.0259	0.0539	0	0	0	0	0.0004	0	0.1351	0.0044	0	0.0002	0	0	0	0.0024	0	0.0233	0	0	0	0.0604	0	0	0.0004	0.0001	0	0.1048	0	0	0.0004	0.0002	0	0	0	0	0.0002	0.0045	0	0.0001	0.0141	0	0	0	0	0	0.0003
1883.2011.486.Crump.Artic.LTREB.main.lane4.NoIndex	Marginal sea sediment	0	0.0046	0.0203	0	0	0	0	0.0002	0	0.132	0.0027	0	0.0027	0	0.0013	0	0.0541	0	0.0073	0	0.0001	0	0.115	0.0001	0.0006	0	0.0001	0	0.1939	0	0	0.0008	0.0002	0	0	0	0.0003	0	0.0054	0	0	0.003	0	0	0	0	0	0.002
1883.2011.542.Crump.Artic.LTREB.main.lane3.NoIndex	Marginal sea sediment	0	0.0063	0.0441	0	0	0	0	0	0.0003	0.1566	0.0017	0	0.0005	0	0	0	0.003	0	0.0222	0	0.0002	0	0.2555	0	0.0001	0.0087	0.0001	0	0.1095	0	0	0	0.0001	0	0	0	0	0.0003	0.0131	0	0.0001	0.0079	0	0.0004	0.0006	0	0	0.0002
1883.2011.487.Crump.Artic.LTREB.main.lane4.NoIndex	Marginal sea sediment	0	0	0.0448	0	0	0	0	0	0	0.3033	0.0018	0	0	0	0	0	0.0006	0	0.0001	0	0	0	0.1075	0	0	0	0	0	0.0004	0	0	0.0001	0	0	0	0	0	0.0001	0.0001	0	0.0001	0.0001	0	0	0	0	0	0
1883.2011.533.Crump.Artic.LTREB.main.lane4.NoIndex	Marginal sea sediment	0	0.0003	0.0635	0	0	0	0	0	0	0.2529	0.0065	0	0.0001	0	0	0	0.0009	0	0.0002	0	0.0001	0	0.0195	0.0001	0	0	0	0	0.0022	0	0	0	0	0	0	0	0	0	0.0005	0	0	0.0002	0	0	0	0	0	0
1883.2011.524.Crump.Artic.LTREB.main.lane4.NoIndex	Marginal sea sediment	0	0.0126	0.0621	0	0	0	0	0	0.0001	0.1758	0.0007	0.0002	0.0027	0	0.0001	0	0.0325	0	0.0284	0	0.0009	0	0.0814	0	0	0.0001	0.0001	0	0.1808	0	0	0	0	0	0	0	0	0.0005	0.0089	0	0	0.0093	0	0	0	0	0	0.0022
1883.2011.541.Crump.Artic.LTREB.main.lane3.NoIndex	Marginal sea sediment	0	0.0132	0.0936	0	0	0	0	0.0002	0	0.1419	0.0017	0	0.0002	0	0	0	0.0033	0	0.0158	0	0	0	0.0659	0	0	0.0016	0.0001	0	0.0891	0	0	0	0.0003	0	0	0	0	0	0.0034	0	0	0.0206	0	0.0094	0	0	0	0.0006
1883.2011.496.Crump.Artic.LTREB.main.lane4.NoIndex	Marginal sea sediment	0.0005	0.0104	0.0221	0	0	0	0	0.0001	0	0.0429	0.0026	0	0	0	0.0007	0	0.015	0	0.0069	0	0	0	0.3862	0	0.0004	0	0	0	0.0749	0	0	0	0	0	0	0	0.0006	0.0001	0.0023	0	0.0002	0.0038	0	0.0003	0	0	0	0.0007
1883.2011.545.Crump.Artic.LTREB.main.lane3.NoIndex	Marginal sea sediment	0	0.0038	0.0372	0	0	0	0	0	0	0.2203	0.0025	0	0	0	0	0	0.0019	0	0.0051	0	0	0	0.0893	0	0	0.0054	0.0001	0	0.069	0	0	0	0.0001	0	0	0	0	0.0002	0.0679	0	0	0.0055	0	0.0048	0.0008	0	0	0.0003
678.OA.mesocosm.405	Marginal sea sediment	0.0003	0.0217	0.0068	0.0002	0.0002	0	0	0.0004	0.001	0.0806	0.0026	0	0.002	0	0.0049	0	0.1662	0	0.0221	0	0.0001	0	0.0007	0.0003	0.0005	0	0	0	0.1341	0	0	0	0	0	0	0	0.0001	0.0005	0.0042	0	0.0006	0.0072	0	0	0	0	0	0.0054
678.seasonal.insitu.sample.559	Marginal sea sediment	0	0.011	0.0085	0	0	0	0	0.0001	0.0002	0.1078	0.0034	0	0.0001	0	0.0023	0	0.0336	0	0.0047	0	0	0	0.0516	0	0.0009	0	0	0	0.0754	0	0	0.0001	0	0	0	0	0	0.0001	0.0024	0	0.0006	0.0064	0	0	0	0	0	0.002
678.OA.mesocosm.350	Marginal sea sediment	0.0005	0.024	0.0066	0.0001	0.0001	0	0	0.0021	0.0004	0.094	0.0009	0	0.0007	0	0.0037	0	0.0667	0	0.013	0	0	0	0.0035	0	0.0008	0	0	0	0.1305	0	0	0	0	0	0	0	0.0001	0.0003	0.0024	0	0.0002	0.0078	0	0	0	0.0002	0	0.004
678.OA.mesocosm.352	Marginal sea sediment	0.0001	0.0229	0.0083	0.0001	0	0	0	0.0006	0.0023	0.0842	0.0019	0.0001	0.0019	0	0.0066	0	0.1311	0	0.0194	0	0	0	0.0006	0	0.0005	0	0.0002	0	0.1239	0	0	0	0	0	0	0	0	0	0.0018	0	0.0005	0.0101	0	0.0001	0	0	0	0.0064
678.T.RFLP.Sample.786	Marginal sea sediment	0.0003	0.0248	0.0087	0	0	0	0	0.0006	0	0.0872	0.0018	0	0.0004	0	0.0076	0	0.0308	0	0.0107	0	0	0	0.0005	0.0001	0.0004	0	0	0	0.1763	0	0	0	0	0	0	0	0	0.0005	0.0013	0	0.0007	0.0105	0	0	0	0	0	0.0028
678.OA.mesocosm.351	Marginal sea sediment	0.0005	0.0226	0.0105	0	0.0001	0	0	0.0004	0.0026	0.094	0.0018	0	0.0012	0	0.0047	0	0.2104	0	0.0224	0	0	0	0.0015	0.0002	0.0004	0	0.0001	0	0.1161	0	0	0	0	0	0	0	0.0001	0.0003	0.0024	0	0.0005	0.0075	0	0	0	0	0	0.0046
678.seasonal.insitu.sample.495	Marginal sea sediment	0	0.0105	0.0098	0	0	0	0	0	0	0.0853	0.0053	0	0	0	0.0022	0	0.0251	0	0.0049	0	0	0	0.018	0	0.0016	0	0	0	0.1089	0	0	0	0	0	0.0001	0	0.0006	0	0.0023	0	0.0012	0.0059	0	0	0	0	0	0.0024
678.seasonal.insitu.sample.500	Marginal sea sediment	0.0002	0.0126	0.0043	0	0	0	0	0.0004	0.0003	0.0567	0.0018	0	0.0002	0	0.0018	0	0.0374	0	0.0098	0	0	0	0.0016	0.0002	0.0005	0	0	0	0.0722	0	0	0.0001	0	0	0	0	0.0001	0.0001	0.0012	0	0.0003	0.0109	0	0	0	0	0	0.0036
678.seasonal.insitu.sample.550	Marginal sea sediment	0.0001	0.0189	0.0089	0.0001	0	0	0	0.0003	0.0045	0.0854	0.0033	0.0002	0.0013	0	0.0052	0	0.0824	0	0.0183	0	0.0001	0	0.0099	0.0003	0.001	0	0	0	0.1224	0	0	0.0001	0	0.0004	0	0	0.0002	0.0001	0.0019	0	0.0005	0.0111	0	0.0001	0	0.0001	0	0.0054
678.seasonal.insitu.sample.576	Marginal sea sediment	0	0.0202	0.015	0	0	0	0	0.0004	0.0004	0.1014	0.0019	0	0.0002	0	0.0042	0	0.0128	0	0.0077	0	0	0	0.0044	0.0007	0.0004	0	0.0001	0	0.0676	0	0	0.0001	0	0	0	0	0	0	0.0011	0	0.0009	0.0127	0	0.0001	0	0	0	0.0044
678.OA.mesocosm.417	Marginal sea sediment	0	0.015	0.0055	0	0	0	0	0.0006	0.002	0.0717	0.0039	0	0.0011	0	0.0042	0	0.087	0	0.0194	0	0	0	0.0009	0	0.0003	0	0.0001	0	0.1024	0	0	0	0	0.0002	0	0	0	0.0004	0.0014	0	0.001	0.0052	0	0.0002	0	0	0	0.004
678.OA.mesocosm.397	Marginal sea sediment	0.0005	0.0257	0.0087	0	0.0001	0	0	0.0004	0.0021	0.0864	0.0018	0.0001	0.0004	0	0.0058	0	0.0871	0	0.0214	0	0	0	0.0019	0.0001	0.0006	0	0.0001	0	0.1732	0	0	0.0001	0	0	0	0	0	0.0005	0.0036	0	0.0031	0.0088	0	0	0	0	0	0.0057
678.T.RFLP.Sample.642	Marginal sea sediment	0	0.0165	0.007	0.0001	0	0	0	0.0001	0.0029	0.0698	0.0037	0	0.0009	0	0.0058	0	0.0775	0	0.018	0	0	0	0.0006	0.0002	0.0005	0	0	0	0.1346	0	0	0.0001	0	0.0001	0	0	0	0.0004	0.0011	0	0.0003	0.0051	0	0	0	0	0	0.004
678.seasonal.insitu.sample.546	Marginal sea sediment	0.0003	0.0214	0.0111	0	0	0	0	0.0004	0.0014	0.1467	0.0027	0.0001	0.001	0	0.0066	0	0.0394	0	0.0152	0	0	0	0.0102	0	0.0011	0.0001	0	0	0.1535	0	0	0	0.0001	0	0	0	0.0002	0.0004	0.0036	0	0.0013	0.0117	0	0	0	0	0	0.0048
678.seasonal.insitu.sample.552	Marginal sea sediment	0	0.0135	0.0089	0	0	0	0	0.0004	0.0001	0.1104	0.0007	0	0.0001	0	0.0017	0	0.0145	0	0.0038	0	0.0001	0	0.0077	0.0004	0.0003	0	0	0	0.0509	0	0	0	0	0	0	0	0.0001	0.0001	0.0026	0	0.0008	0.0078	0	0	0	0	0	0.0029
678.seasonal.insitu.sample.529	Marginal sea sediment	0.0002	0.0118	0.0069	0	0	0	0	0.0006	0.0003	0.0927	0.0042	0	0.0002	0	0.0042	0	0.0325	0	0.006	0	0	0	0.007	0.0002	0.0008	0	0	0	0.0983	0	0	0.0001	0	0	0.0001	0	0	0.0002	0.0022	0	0.0021	0.0043	0	0	0	0	0	0.0039
678.OA.mesocosm.354	Marginal sea sediment	0.0002	0.027	0.0079	0.0001	0	0	0	0.0006	0.0053	0.0808	0.0011	0	0.0025	0	0.0056	0	0.1325	0	0.0319	0	0	0	0.0009	0.0002	0.0001	0	0.0001	0	0.1231	0	0	0	0	0.0001	0	0	0.0001	0.0003	0.0023	0	0.0003	0.0069	0	0.0001	0	0	0	0.0066
678.OA.mesocosm.367	Marginal sea sediment	0.0011	0.0377	0.0127	0.0005	0.0004	0	0	0.0006	0.0293	0.0709	0.0007	0.0002	0.0107	0	0.0147	0	0.0427	0	0.0802	0	0	0	0.0018	0	0.0008	0	0.0011	0	0.2869	0	0	0.0016	0	0.0011	0	0	0.0003	0.0021	0.0063	0	0.0008	0.0116	0.0001	0.0007	0	0	0	0.0159
678.OA.mesocosm.368	Marginal sea sediment	0	0.0198	0.0087	0	0	0	0	0.001	0.0036	0.1008	0.0022	0	0.0021	0	0.0041	0	0.0783	0	0.0271	0	0	0	0.0009	0.0002	0.0004	0	0	0	0.1005	0	0	0.0001	0	0.0001	0	0	0.0001	0.0001	0.0022	0	0.0008	0.0083	0	0.0003	0	0.0002	0	0.0052
678.OA.mesocosm.370	Marginal sea sediment	0.0002	0.0182	0.0059	0.0002	0.0001	0	0	0.0003	0.0073	0.0617	0.0008	0	0.0028	0	0.0064	0	0.0916	0	0.025	0	0	0	0.0002	0.0007	0	0	0.0004	0	0.0791	0	0	0.0001	0	0.0001	0	0	0	0	0.0005	0	0.0002	0.0054	0.0001	0.0001	0	0	0	0.0044
678.OA.mesocosm.379	Marginal sea sediment	0.001	0.0438	0.0125	0.0006	0.0004	0	0	0.0004	0.0246	0.0644	0.0006	0.0005	0.0139	0	0.0181	0	0.041	0	0.1074	0	0	0	0.0022	0	0.0001	0.0001	0.0001	0	0.2919	0	0	0.0011	0	0.0005	0.0001	0	0.0005	0.0022	0.0065	0	0.0005	0.0092	0.0001	0.0009	0	0	0	0.0148
678.OA.mesocosm.415	Marginal sea sediment	0	0.0192	0.005	0.0001	0.0002	0	0	0.0005	0.0016	0.0504	0.0033	0	0.0032	0	0.0021	0	0.0456	0	0.0252	0	0	0	0.0009	0.0002	0.0004	0	0.0001	0	0.0985	0	0	0	0	0	0	0	0.0002	0.0001	0.0022	0	0.0004	0.0037	0	0.0001	0	0	0	0.0053
678.OA.mesocosm.427	Marginal sea sediment	0.0002	0.0206	0.006	0	0	0	0	0.0005	0.0065	0.059	0.0021	0.0001	0.0019	0	0.0062	0	0.0922	0	0.0407	0	0	0	0.0001	0.0003	0.0001	0	0.0004	0	0.1241	0	0	0	0	0.0003	0	0	0.0001	0.0002	0.0017	0	0.0008	0.0049	0	0.0001	0	0	0	0.0059
678.T.RFLP.Sample.733	Marginal sea sediment	0.0002	0.024	0.0055	0.0002	0.0001	0	0	0.0002	0.0078	0.0482	0.0015	0	0.0028	0	0.0096	0	0.0786	0	0.0353	0	0	0	0.0004	0.0009	0.0001	0	0.0006	0	0.203	0	0	0.0003	0	0.0003	0	0	0.0001	0.0005	0.0015	0	0.001	0.0082	0	0.0001	0	0.0001	0	0.007
678.seasonal.insitu.sample.506	Marginal sea sediment	0.0013	0.034	0.0071	0.0007	0	0	0	0.0003	0.0085	0.0856	0.0004	0.0004	0.0062	0	0.0181	0	0.037	0	0.0645	0	0.0001	0	0.0011	0	0.0009	0	0.0005	0	0.3506	0	0	0.0007	0	0.0003	0	0	0.0002	0.0027	0.0046	0	0.0038	0.0111	0	0.0003	0	0.0002	0	0.0156
678.seasonal.insitu.sample.562	Marginal sea sediment	0.0017	0.0389	0.01	0.0003	0.0002	0	0	0.0002	0.0124	0.0704	0.0003	0.001	0.0042	0	0.0174	0	0.0869	0	0.0627	0	0.0001	0	0.0009	0	0.0002	0	0.0003	0	0.3469	0	0	0.0006	0	0.0004	0.0002	0	0.0002	0.0019	0.0129	0	0.0039	0.0106	0.0002	0.0008	0	0	0	0.0168
678.seasonal.insitu.sample.573	Marginal sea sediment	0.0007	0.0393	0.0131	0.0001	0.0002	0	0	0.0002	0.0138	0.0845	0.0002	0.0007	0.0075	0	0.0144	0	0.0479	0	0.0831	0	0.0001	0	0.0014	0.0001	0.0014	0	0.001	0	0.2939	0	0	0.0008	0	0.0006	0	0	0	0.0024	0.0084	0	0.0006	0.0118	0	0.0003	0	0	0	0.0208
678.seasonal.insitu.sample.580	Marginal sea sediment	0.0004	0.0217	0.0102	0	0	0	0	0.0005	0.0019	0.0916	0.0031	0	0.0013	0	0.0055	0	0.0194	0	0.0171	0	0	0	0.0072	0.0004	0.0011	0	0.0001	0	0.1133	0	0	0	0	0	0	0	0	0.0003	0.0016	0	0.0004	0.011	0	0.0001	0	0	0	0.0073
678.seasonal.insitu.sample.598	Marginal sea sediment	0.0016	0.0471	0.0084	0.0003	0.0009	0	0	0.001	0.0425	0.0351	0.0004	0.0007	0.0106	0	0.0192	0	0.0157	0	0.1381	0	0	0	0.0017	0	0	0	0.0011	0	0.35	0	0	0.0005	0.0001	0.0009	0	0	0.0004	0.0012	0.0034	0	0.0004	0.0083	0.0004	0.0031	0	0.0001	0	0.0133
678.seasonal.insitu.sample.588	Marginal sea sediment	0.0015	0.035	0.0065	0.0003	0.0001	0	0	0.0006	0.0134	0.0636	0.0003	0.0001	0.011	0	0.0184	0	0.0675	0	0.0796	0	0.0001	0	0.0009	0	0.0013	0	0.0002	0	0.3229	0	0	0.0005	0	0.0004	0	0	0.0001	0.0019	0.0026	0	0.0009	0.0128	0.0002	0	0	0.0002	0	0.0149
678.T.RFLP.Sample.612	Marginal sea sediment	0	0.0178	0.0054	0	0.0001	0	0	0.0001	0.0002	0.0375	0.0016	0	0.0007	0	0.0025	0	0.0723	0	0.0132	0	0	0	0.0002	0.0002	0	0	0.0001	0	0.0945	0	0	0	0	0	0	0	0	0.0001	0.0011	0	0.0006	0.0067	0	0	0	0	0	0.0031
678.seasonal.insitu.sample.590	Marginal sea sediment	0.0016	0.037	0.0089	0.0002	0.0001	0	0	0.0001	0.0216	0.062	0.0004	0.0006	0.0175	0	0.0145	0	0.036	0	0.0885	0	0.0003	0	0.0016	0	0.0002	0	0.0003	0	0.294	0	0	0.0006	0	0.0007	0	0	0.0001	0.0021	0.0037	0	0	0.0101	0.0003	0.0002	0	0	0	0.015
678.OA.mesocosm.411	Marginal sea sediment	0	0.0214	0.0062	0	0	0	0	0.0005	0.0023	0.0625	0.0016	0	0.002	0	0.0037	0	0.0426	0	0.0206	0	0	0	0.0007	0.0005	0.0007	0	0.0001	0	0.0792	0	0	0.0001	0	0.0001	0	0	0.0002	0.0003	0.0007	0	0.0003	0.0067	0	0.0001	0	0	0	0.0046
678.T.RFLP.Sample.618	Marginal sea sediment	0.0009	0.0289	0.007	0.0002	0.0002	0	0	0.0002	0.003	0.0598	0.003	0.0001	0.0054	0	0.01	0	0.0802	0	0.0556	0	0	0	0.0013	0.0002	0.0009	0	0.0007	0	0.3	0	0	0.0005	0	0.0001	0	0	0.0005	0.0014	0.0063	0	0.0013	0.0052	0	0	0	0	0	0.0118
678.seasonal.insitu.sample.574	Marginal sea sediment	0.003	0.0474	0.0121	0.0001	0.0003	0	0	0.0012	0.0114	0.0576	0.0004	0.0008	0.0135	0	0.0153	0	0.0417	0	0.1015	0	0.0002	0	0.001	0	0.0015	0	0.0006	0	0.3259	0	0	0.0005	0	0.0003	0	0.0001	0.0003	0.002	0.0053	0	0.0002	0.0135	0	0.0002	0	0	0	0.0253
678.OA.mesocosm.386	Marginal sea sediment	0.0016	0.0436	0.0104	0.0004	0.0006	0	0	0.0007	0.0311	0.0404	0.0002	0.0002	0.0163	0	0.0148	0	0.0255	0	0.1096	0	0	0	0.0007	0.0002	0.0002	0	0.0008	0	0.3352	0	0	0.0004	0	0.0004	0	0	0.0004	0.0021	0.0034	0	0.0002	0.009	0	0.0003	0	0	0	0.0181
678.T.RFLP.Sample.720	Marginal sea sediment	0.0003	0.0173	0.0051	0.0001	0	0	0	0.0002	0.0015	0.0503	0.0028	0	0.0006	0	0.005	0	0.1145	0	0.0241	0	0	0	0.001	0	0.0004	0	0	0	0.1167	0	0	0	0	0.0001	0	0	0	0.0002	0.0024	0	0.0012	0.0069	0	0.0001	0	0	0	0.0059
678.OA.mesocosm.401	Marginal sea sediment	0.0001	0.0293	0.0073	0	0.0001	0	0	0.0004	0.0032	0.0771	0.0027	0	0.0022	0	0.0077	0	0.1451	0	0.0364	0	0	0	0.0005	0.0001	0.0007	0	0.0003	0	0.1813	0	0	0	0	0	0	0	0.0001	0.0006	0.0038	0	0.0007	0.009	0	0	0	0	0	0.0086
678.OA.mesocosm.403	Marginal sea sediment	0.0001	0.0218	0.0052	0	0.0001	0	0	0.0005	0.0025	0.0579	0.0016	0	0.0023	0	0.0065	0	0.0958	0	0.0266	0	0	0	0.0006	0.0003	0.0002	0	0.0001	0	0.1026	0	0	0	0	0	0	0	0	0	0.0017	0	0.0002	0.0049	0	0	0	0	0	0.0056
678.OA.mesocosm.426	Marginal sea sediment	0.0001	0.0146	0.0035	0	0	0	0	0.0002	0.0031	0.0583	0.0019	0	0.0018	0	0.0042	0	0.0876	0	0.0184	0	0	0	0.0003	0.0003	0.0002	0	0.0002	0	0.0763	0	0	0.0001	0	0	0	0	0	0	0.0015	0	0.0002	0.0057	0	0.0001	0	0	0	0.0033
678.T.RFLP.Sample.606	Marginal sea sediment	0.0004	0.0225	0.0047	0.0003	0.0001	0	0	0.0005	0.0044	0.0668	0.0026	0.0001	0.0017	0	0.0065	0	0.0288	0	0.0422	0	0	0	0.0008	0.0002	0	0	0.0004	0	0.132	0	0	0.0002	0	0.0003	0	0	0.0001	0.0004	0.0021	0	0.0002	0.0071	0	0.0002	0	0	0	0.0047
678.T.RFLP.Sample.820	Marginal sea sediment	0.0019	0.05	0.0121	0.0002	0.0003	0	0	0.0006	0.0071	0.0496	0.0003	0.0001	0.0066	0	0.0158	0	0.0492	0	0.1013	0	0	0	0.0018	0.0003	0	0	0.0007	0	0.3888	0	0	0.0008	0	0.0004	0	0	0.0002	0.0012	0.0035	0	0.0003	0.0099	0	0.0003	0	0.0002	0	0.0227
678.seasonal.insitu.sample.521	Marginal sea sediment	0.002	0.0259	0.0094	0.0006	0.0005	0	0	0.0015	0.0465	0.0511	0.0004	0.0032	0.0697	0	0.0081	0	0.0395	0	0.1039	0	0	0	0.0003	0	0.0001	0	0.0004	0	0.2982	0	0	0.0005	0	0.0009	0	0	0.0021	0.0017	0.0045	0	0.0002	0.0044	0	0.0033	0	0	0	0.0598
678.seasonal.insitu.sample.582	Marginal sea sediment	0	0.0136	0.0063	0	0	0	0	0	0.0001	0.1015	0.005	0	0	0.0001	0.0017	0	0.0141	0	0.0044	0	0.0001	0	0.0091	0	0.0008	0.0001	0	0	0.0949	0	0	0	0.0001	0	0	0	0	0.0004	0.0028	0	0.0007	0.0079	0	0	0	0	0	0.004
678.seasonal.insitu.sample.537	Marginal sea sediment	0.0009	0.023	0.0068	0	0.0002	0	0	0.0001	0.0019	0.1324	0.0015	0.0001	0.0008	0	0.0136	0	0.0673	0	0.0467	0	0	0	0.0014	0	0.0013	0	0.0008	0	0.3067	0	0	0.0004	0	0.0002	0	0	0.0001	0.0032	0.0096	0	0.001	0.0087	0	0	0	0	0	0.0099
678.OA.mesocosm.362	Marginal sea sediment	0.0001	0.0185	0.0079	0.0003	0.0003	0	0	0.0011	0.0055	0.0875	0.0049	0	0.0032	0	0.0063	0	0.1193	0	0.022	0	0	0	0.0008	0.0001	0.0001	0	0.0002	0	0.1091	0	0	0	0	0	0	0	0	0.0001	0.0014	0	0.0011	0.0081	0	0.0003	0	0	0	0.0046
678.OA.mesocosm.372	Marginal sea sediment	0.0008	0.0269	0.0054	0.0002	0.0003	0	0	0.0012	0.0039	0.0613	0.0013	0.0001	0.0057	0	0.0062	0	0.0465	0	0.0424	0	0	0	0.001	0	0.0006	0	0	0	0.1789	0	0	0.0003	0.0001	0	0.0001	0	0.0001	0.0004	0.0012	0	0.0005	0.0078	0.0002	0.0003	0	0.0001	0	0.0089
678.OA.mesocosm.376	Marginal sea sediment	0.0003	0.0233	0.005	0.0003	0	0	0	0.0002	0.0029	0.0934	0.0012	0	0.0024	0	0.0073	0	0.0806	0	0.0375	0	0	0	0.0006	0.0003	0.0001	0	0.0002	0	0.1117	0	0	0.0003	0	0.0001	0	0	0.0002	0.0001	0.0026	0	0.0018	0.0056	0	0.0002	0	0.0001	0	0.0057
678.OA.mesocosm.439	Marginal sea sediment	0	0.0172	0.0068	0	0.0001	0	0	0.0005	0.0018	0.0593	0.0027	0	0.0011	0	0.002	0	0.0503	0	0.0176	0	0	0	0.0006	0.0005	0.0002	0	0.0001	0	0.0693	0	0	0	0	0	0	0	0	0.0001	0.001	0	0.0009	0.0083	0	0.0001	0	0	0	0.0053
678.T.RFLP.Sample.724	Marginal sea sediment	0.0005	0.0172	0.0041	0.0003	0.0005	0	0	0.0003	0.0067	0.0791	0.0026	0	0.0043	0	0.004	0	0.0175	0	0.0327	0	0	0	0.0001	0.0009	0	0	0.0004	0	0.1101	0	0	0	0	0	0	0	0	0.0005	0.0005	0	0	0.0045	0	0.0003	0	0	0	0.0044
678.OA.mesocosm.431	Marginal sea sediment	0	0.016	0.0044	0	0	0	0	0.0005	0.0003	0.0395	0.0014	0	0.0009	0	0.0029	0	0.0409	0	0.0157	0	0	0	0.0007	0.0002	0.0004	0	0.0002	0	0.0957	0	0	0.0001	0	0	0.0001	0	0	0.0002	0.0027	0	0.0047	0.0042	0	0	0	0	0	0.0031
678.T.RFLP.Sample.654	Marginal sea sediment	0.0018	0.0494	0.0139	0.0004	0.0001	0	0	0.0017	0.0133	0.0402	0.0003	0	0.0047	0	0.0156	0	0.0164	0	0.1341	0	0	0	0.0016	0.0006	0.0001	0	0.0006	0	0.3679	0	0	0.0003	0	0.0001	0	0	0.0003	0.0022	0.0024	0	0.0006	0.0116	0	0.0005	0	0.0001	0.0001	0.0129
678.seasonal.insitu.sample.539	Marginal sea sediment	0.0003	0.0125	0.0059	0	0	0	0	0.0001	0.0007	0.0908	0.0017	0	0.001	0	0.0045	0	0.165	0	0.0118	0	0	0	0.0029	0.0001	0.0006	0	0.0001	0	0.1226	0	0	0.0001	0	0	0	0	0.0002	0.0002	0.0027	0	0.0008	0.0071	0	0	0	0	0	0.0046
678.OA.mesocosm.442	Marginal sea sediment	0	0.0114	0.0097	0	0	0	0	0.0002	0.0004	0.0494	0.0017	0	0.0017	0	0.0019	0	0.0276	0	0.0179	0	0	0	0.0007	0.0013	0	0	0	0	0.0575	0	0	0.0001	0	0	0	0	0	0.0001	0.001	0	0.0003	0.0073	0	0	0	0	0	0.0054
678.T.RFLP.Sample.636	Marginal sea sediment	0.0006	0.0251	0.007	0.0001	0.0001	0	0	0.0001	0.002	0.0748	0.0022	0.0001	0.0005	0	0.008	0	0.0599	0	0.0263	0	0.0001	0	0.0009	0	0.0008	0	0.0001	0	0.2886	0	0	0.0006	0	0.0001	0	0	0	0.0017	0.0034	0	0.0006	0.0073	0.0001	0	0	0	0	0.0085
678.T.RFLP.Sample.821	Marginal sea sediment	0.0018	0.0546	0.0127	0.0001	0.0003	0	0	0.0006	0.0047	0.0404	0	0.0003	0.0098	0	0.014	0	0.0583	0	0.1219	0	0	0	0.0008	0	0	0	0.0011	0	0.3718	0	0	0.0011	0.0001	0.0002	0	0	0.0003	0.0017	0.0011	0	0.0001	0.0103	0	0	0	0.0001	0	0.0214
678.seasonal.insitu.sample.542	Marginal sea sediment	0	0.0244	0.0087	0	0	0	0	0.0012	0.0003	0.0742	0.0026	0	0.0004	0	0.0044	0	0.0623	0	0.0113	0	0	0	0.0053	0.0002	0.0005	0	0.0002	0	0.1019	0	0	0.0001	0	0	0	0	0	0.0001	0.002	0	0.0008	0.0101	0	0	0	0	0	0.0048
678.OA.mesocosm.424	Marginal sea sediment	0.0001	0.0109	0.0057	0	0	0	0	0.0012	0.001	0.0529	0.0033	0	0.0003	0	0.0018	0	0.0451	0	0.0091	0	0	0	0.0007	0.0006	0.0004	0	0.0003	0	0.0568	0	0	0	0	0	0	0	0	0	0.0008	0	0.0002	0.0107	0	0	0	0	0	0.0018
678.T.RFLP.Sample.611	Marginal sea sediment	0.0002	0.0186	0.0045	0	0	0	0	0.0001	0.0003	0.0419	0.0012	0	0.0008	0	0.003	0	0.0972	0	0.0128	0	0	0	0.0001	0.0001	0.0001	0	0	0	0.0775	0	0	0.0001	0	0	0	0	0.0002	0.0001	0.0018	0	0.001	0.0037	0	0	0	0	0	0.0046
678.T.RFLP.Sample.704	Marginal sea sediment	0.0001	0.0325	0.0096	0	0	0	0	0.0002	0.0007	0.1295	0.0014	0	0.0003	0	0.0117	0	0.0189	0	0.0324	0	0	0	0.003	0	0.0018	0.0001	0.0002	0	0.2914	0	0	0.0004	0	0.0002	0	0	0	0.0013	0.0048	0	0.0013	0.0127	0	0	0	0	0	0.008
678.T.RFLP.Sample.826	Marginal sea sediment	0.0002	0.0131	0.005	0	0	0	0	0.0003	0.0017	0.0713	0.002	0	0.001	0	0.0023	0	0.0837	0	0.0123	0	0	0	0	0.0006	0	0	0	0	0.0458	0	0	0	0	0.0001	0	0	0	0	0.0006	0	0.0003	0.0061	0	0.0001	0	0	0	0.0022
678.seasonal.insitu.sample.540	Marginal sea sediment	0.0003	0.0152	0.005	0	0	0	0	0.0004	0.0008	0.0947	0.0024	0.0002	0.0006	0	0.0062	0	0.1025	0	0.0159	0	0	0	0.005	0	0.0007	0	0	0	0.1315	0	0	0.0003	0.0001	0.0001	0	0	0.0004	0.0002	0.0032	0	0.0014	0.0064	0	0	0	0	0	0.0056
678.OA.mesocosm.361	Marginal sea sediment	0.0001	0.0183	0.0041	0	0	0	0	0.0004	0.0006	0.0509	0.001	0	0.0016	0	0.0023	0	0.0515	0	0.0183	0	0	0	0.0002	0.0003	0.0001	0	0	0	0.0849	0	0	0.0001	0	0	0	0	0	0.0001	0.0014	0	0.0002	0.0069	0	0	0	0	0	0.0034
678.T.RFLP.Sample.791	Marginal sea sediment	0.0002	0.0301	0.0082	0	0	0	0	0.0001	0.0002	0.1001	0.0014	0	0	0	0.0095	0	0.0186	0	0.0138	0	0.0001	0	0.0007	0.0001	0.0014	0	0	0	0.2606	0	0	0.0005	0.0002	0	0	0	0.0001	0.0004	0.004	0	0.0002	0.0094	0	0	0	0	0	0.0058
678.OA.mesocosm.438	Marginal sea sediment	0	0.0071	0.0043	0	0	0	0	0.001	0.0005	0.05	0.001	0	0.0004	0	0.0026	0	0.0434	0	0.0046	0	0	0	0.0008	0.0003	0.0001	0	0.0001	0	0.0447	0	0	0.0001	0	0	0	0	0	0	0.0002	0	0	0.0083	0	0	0	0	0	0.0016
678.OA.mesocosm.414	Marginal sea sediment	0	0.0147	0.0037	0.0001	0	0	0	0.0001	0.0003	0.0425	0.0014	0	0.0022	0	0.0024	0	0.0616	0	0.0176	0	0	0	0.0004	0.0001	0.0005	0	0	0	0.0802	0	0	0	0	0.0001	0.0001	0	0	0.0001	0.0019	0	0.0009	0.0038	0.0001	0	0	0	0	0.0033
678.T.RFLP.Sample.737	Marginal sea sediment	0.0001	0.0061	0.0032	0	0	0	0	0.0004	0.0007	0.0401	0.0055	0	0.0004	0	0.0004	0	0.0312	0	0.0052	0	0	0	0.0004	0.0002	0	0	0	0	0.0316	0	0	0	0	0	0	0	0	0	0.0013	0	0	0.0024	0	0	0	0	0	0.0009
678.T.RFLP.Sample.671	Marginal sea sediment	0.0004	0.0193	0.0049	0	0	0	0	0	0.001	0.0569	0.0027	0	0.0008	0	0.0045	0	0.1116	0	0.021	0	0.0001	0	0.0007	0	0.0002	0	0.0004	0	0.2504	0	0	0.0002	0	0	0	0	0.0001	0.0012	0.0051	0	0.0048	0.0048	0	0.0001	0	0	0	0.0059
678.seasonal.insitu.sample.593	Marginal sea sediment	0.0001	0.0081	0.0056	0	0	0	0	0.0006	0	0.0811	0.0044	0	0.0002	0	0.0027	0	0.0181	0	0.0046	0	0	0	0.1465	0	0.0025	0	0	0	0.0956	0	0	0	0	0	0	0	0.0001	0.0001	0.0018	0	0.0029	0.0057	0	0	0	0	0	0.0014
678.seasonal.insitu.sample.481	Marginal sea sediment	0.0003	0.0188	0.0098	0	0	0	0	0.0001	0.0004	0.1478	0.0024	0	0.0002	0	0.0069	0	0.0446	0	0.0139	0	0.0001	0	0.0091	0.0002	0.0032	0.0001	0	0	0.1907	0	0	0.0001	0	0.0001	0.0001	0	0.0007	0.0002	0.0118	0	0.0018	0.0081	0	0	0	0	0	0.0035
678.OA.mesocosm.410	Marginal sea sediment	0.0004	0.0263	0.009	0	0	0	0	0.0015	0.0011	0.0965	0.0024	0	0.0033	0	0.0063	0	0.0574	0	0.0305	0	0	0	0.0008	0	0.0004	0	0.0002	0	0.1198	0	0	0.0003	0	0.0001	0	0	0	0	0.0021	0	0.0008	0.0088	0	0	0	0.0001	0	0.0073
678.T.RFLP.Sample.742	Marginal sea sediment	0.0005	0.0271	0.0083	0.0001	0	0	0	0.0004	0.0009	0.0825	0.0012	0	0.0004	0	0.0059	0	0.0507	0	0.0182	0	0.0001	0	0.0015	0	0.0017	0	0.0002	0	0.2343	0	0	0.0004	0	0	0	0	0.0001	0.0008	0.0048	0	0.0007	0.0086	0	0	0	0	0	0.0055
678.seasonal.insitu.sample.501	Marginal sea sediment	0.0006	0.0268	0.0071	0.0001	0.0001	0	0	0.0004	0.003	0.0923	0.0014	0	0.0013	0	0.0137	0	0.0441	0	0.0319	0	0.0001	0	0.0025	0.0001	0.002	0	0	0	0.265	0	0	0.0007	0	0.0001	0	0	0	0.0009	0.0015	0	0.0007	0.0099	0	0.0003	0	0	0	0.0076
678.seasonal.insitu.sample.548	Marginal sea sediment	0.0001	0.015	0.0093	0	0	0	0	0.0004	0.0005	0.1398	0.0034	0	0.0001	0	0.0046	0	0.0154	0	0.0093	0	0	0	0.0441	0	0.0035	0.0002	0.0001	0	0.1281	0	0	0.0001	0	0	0	0	0.0001	0.0003	0.003	0	0.0012	0.0091	0	0	0	0	0	0.0042
678.T.RFLP.Sample.630	Marginal sea sediment	0.0002	0.0096	0.0029	0	0	0	0	0.0003	0.0004	0.0461	0.0014	0.0003	0.0006	0	0.0023	0	0.0388	0	0.0113	0	0.0001	0	0.0005	0	0.0002	0.0001	0.0001	0	0.0891	0	0	0.0001	0	0	0.0001	0	0	0.0001	0.0005	0	0.0004	0.0031	0	0	0	0	0	0.0028
678.T.RFLP.Sample.635	Marginal sea sediment	0.0003	0.0133	0.003	0.0001	0	0	0	0	0.0018	0.0355	0.0049	0.0001	0.0007	0	0.0048	0	0.3228	0	0.0211	0	0	0	0.0004	0	0	0.0001	0.0006	0	0.1091	0	0	0.0001	0	0.0001	0	0	0	0.0007	0.0017	0	0.0009	0.0046	0	0.0001	0	0	0	0.005
678.seasonal.insitu.sample.570	Marginal sea sediment	0	0.0157	0.0059	0	0.0001	0	0	0.0005	0.0001	0.1099	0.0023	0.0003	0.0001	0	0.0035	0	0.0191	0	0.0044	0	0.0001	0	0.0039	0	0.0016	0	0	0	0.118	0	0	0	0.0001	0	0	0	0	0	0.0033	0	0.0008	0.0057	0	0	0	0	0	0.0031
678.T.RFLP.Sample.778	Marginal sea sediment	0	0.0309	0.0064	0	0	0	0	0.0001	0	0.0664	0.0012	0	0.0002	0	0.0055	0	0.0189	0	0.0149	0	0.0001	0	0.0009	0.0001	0.0003	0.0001	0.0002	0	0.295	0	0	0.0001	0	0	0	0	0	0.0001	0.0022	0	0.0001	0.0094	0	0	0	0	0	0.0053
678.OA.mesocosm.373	Marginal sea sediment	0.0005	0.0272	0.006	0.0001	0.0001	0	0	0.0006	0.0015	0.0753	0.0015	0.0001	0.0021	0	0.0032	0	0.0717	0	0.0378	0	0	0	0.0008	0.0005	0.0008	0	0	0	0.1769	0	0	0.0003	0	0	0	0	0.0001	0.0003	0.0022	0	0.0008	0.0071	0	0	0	0.0001	0	0.0085
678.T.RFLP.Sample.639	Marginal sea sediment	0.0006	0.0176	0.0052	0.0001	0.0002	0	0	0.0003	0.0021	0.0347	0.0015	0	0.0029	0	0.005	0	0.0328	0	0.0337	0	0	0	0	0.0002	0.0002	0	0	0	0.1448	0	0	0.0003	0	0	0	0	0.0001	0.0008	0.0018	0	0.0004	0.0041	0	0	0	0	0	0.0072
678.OA.mesocosm.435	Marginal sea sediment	0	0.0135	0.0037	0	0.0001	0	0	0.0005	0.0003	0.0344	0.0009	0	0.0009	0	0.003	0	0.0262	0	0.0098	0	0	0	0.0003	0.0002	0.0001	0	0	0	0.0745	0	0	0	0	0	0	0	0	0	0.0008	0	0.0011	0.0037	0	0	0	0	0	0.0028
810.1230C2H2	Ocean sediment	0	0.0005	0.0026	0	0.0037	0	0	0	0.0453	0.0174	0	0.0001	0.8677	0	0.0001	0	0	0	0.0377	0	0	0	0.0002	0	0	0	0	0	0.0112	0	0	0	0	0	0	0	0	0	0.0009	0	0	0	0	0	0	0	0	0.0002
810.1230A1H1	Ocean sediment	0.0002	0.0109	0.016	0	0.0436	0	0	0	0.0269	0.0076	0.0002	0	0.5354	0	0.0007	0	0.0081	0	0.1512	0	0.0002	0	0.0008	0	0	0	0	0	0.1161	0	0	0.0015	0	0	0	0	0.0007	0	0.0008	0	0	0.0004	0	0.0003	0	0	0	0.0012
810.1230A2H2	Ocean sediment	0	0.0047	0.0024	0	0.0649	0	0	0	0.0201	0.0096	0	0	0.7024	0	0	0	0	0	0.0281	0	0	0	0.0016	0	0	0	0	0	0.0703	0	0	0	0	0	0	0	0	0	0.0006	0	0	0	0	0.0747	0	0	0	0.0001
905.PLO6.t3.OSCANOX.0to1cm.1	Marginal sea sediment	0	0.0711	0.0761	0	0	0	0	0	0	0.0238	0.0007	0	0.0001	0	0.0015	0	0.0088	0	0.0161	0	0	0	0.0033	0.0008	0	0.0002	0.0001	0	0.1249	0	0	0	0	0	0	0	0	0	0.0254	0	0.0001	0.014	0	0	0	0	0	0.0028
905.PLO6.t3.OSCANOX.0to1cm.2	Marginal sea sediment	0	0.0726	0.0808	0	0	0	0	0	0	0.0286	0.0017	0	0.0001	0	0.0008	0	0.0085	0	0.0194	0	0	0	0.0041	0.0014	0	0	0.0006	0	0.1377	0	0	0	0	0.0001	0	0	0	0.0001	0.0266	0	0.0005	0.0125	0	0	0	0	0	0.0034
905.PLO6.t2.ANOX.0to1cm.2	Marginal sea sediment	0	0.0862	0.1053	0	0	0	0	0.0001	0.0002	0.0376	0.001	0	0	0	0.0014	0	0.0163	0	0.0239	0	0	0	0.0026	0.0001	0	0.0001	0.0007	0	0.1314	0	0	0	0	0	0	0	0	0	0.0328	0	0.0001	0.0271	0	0	0	0	0	0.0046
905.PLO6.t2.OSCANOX.0to1cm.1	Marginal sea sediment	0	0.0676	0.0783	0	0	0	0	0	0.0002	0.0204	0.0008	0	0	0	0.0016	0	0.0084	0	0.0221	0	0	0	0.0027	0.0007	0	0	0.0009	0	0.1312	0	0	0	0	0	0	0	0	0	0.0819	0	0.0003	0.0128	0	0	0	0	0	0.0027
905.SA.Station.3.t0	Marginal sea sediment	0.0001	0.0282	0.0478	0	0	0	0	0	0.0024	0.0661	0.0005	0	0.0024	0	0.0064	0	0.1528	0	0.0554	0	0	0	0.0134	0	0	0.0001	0.0007	0	0.1567	0	0	0	0	0.0001	0.0001	0	0	0.0004	0.0989	0	0.0003	0.0094	0	0.0002	0	0	0	0.0054
905.SA.Station.2.t0	Marginal sea sediment	0	0.0458	0.0391	0	0.0001	0	0	0.0001	0.0005	0.0291	0.0003	0	0.0001	0	0.0007	0	0.0059	0	0.0483	0	0	0	0.0091	0.0006	0	0	0.0005	0	0.1163	0	0	0	0	0	0	0	0	0.0001	0.015	0	0.0001	0.0096	0	0	0	0	0	0.0021
905.Gullmarsfjord.stations7	Marginal sea sediment	0	0.0133	0.0125	0	0	0	0	0	0.0001	0.0067	0.0001	0	0.0001	0	0.0005	0	0.0075	0	0.0107	0	0	0	0.0048	0.0003	0	0	0.0004	0	0.024	0	0	0	0	0	0	0	0	0	0.173	0	0	0.0029	0	0	0	0	0	0.0008
905.SA.Station.6.tF	Marginal sea sediment	0	0.0423	0.0306	0	0	0	0	0.0001	0.0004	0.0264	0.0003	0	0.0001	0	0.0004	0	0.0078	0	0.0688	0	0	0	0.0211	0.0002	0	0	0.0011	0	0.1038	0	0	0	0	0.0001	0	0	0	0.0001	0.0205	0	0	0.008	0	0	0	0	0	0.0023
905.SA.Station.1.t0	Marginal sea sediment	0	0.0033	0.029	0	0	0	0	0	0	0.017	0.0005	0	0	0	0	0	0.0044	0	0.0026	0	0	0	0.0049	0	0	0	0.0003	0	0.0214	0	0	0	0	0	0	0	0	0	0.1096	0	0	0.0011	0	0	0	0	0	0.0001
905.PLO6.t2.OSCOX.0to1cm.1	Marginal sea sediment	0.0001	0.0586	0.0795	0	0	0	0	0.0001	0	0.0188	0.0005	0	0	0	0.0016	0	0.008	0	0.0184	0	0	0	0.0019	0.0003	0	0	0.0012	0	0.1274	0	0	0	0	0	0	0	0	0.0001	0.1213	0	0.0001	0.0094	0	0	0	0	0	0.0021
905.Alsback.4.5to5cm	Marginal sea sediment	0	0.0334	0.0276	0	0	0	0	0	0	0.0102	0	0	0	0	0.0003	0	0.0125	0	0.0126	0	0	0	0.0008	0.0004	0	0	0.0003	0	0.0363	0	0	0	0	0.0001	0	0	0	0	0.0089	0	0	0.0109	0	0	0	0	0	0.0013
905.Alsback.3to3.5cm	Marginal sea sediment	0	0.0119	0.0185	0	0	0	0	0	0.0001	0.0048	0.0001	0	0	0	0.0001	0	0.0033	0	0.0063	0	0	0	0.0011	0.0001	0	0	0.0002	0	0.0174	0	0	0	0	0	0	0	0	0	0.0322	0	0	0.0029	0	0	0	0	0	0.0004
905.PLO6.t0D	Marginal sea sediment	0	0.0743	0.1004	0	0	0	0	0	0.0001	0.0345	0.0014	0	0	0	0.0012	0	0.0135	0	0.0398	0	0	0	0.0093	0.0003	0	0	0.0011	0	0.129	0	0	0	0.0001	0	0	0	0	0	0.0227	0	0.0002	0.0213	0	0.0001	0	0	0	0.0044
905.PLO6.t2.ANOX.0to1cm.1	Marginal sea sediment	0	0.0794	0.099	0	0	0	0	0.0002	0	0.0365	0.0009	0	0.0001	0	0.0015	0	0.0144	0	0.0277	0	0	0	0.0036	0.0002	0	0.0001	0.0009	0	0.1321	0	0	0	0	0	0	0	0	0	0.0595	0	0.0002	0.0247	0	0.0001	0	0	0	0.0039
905.Gullmarsfjord.stations9	Marginal sea sediment	0	0.0136	0.0136	0	0	0	0	0	0.0005	0.0122	0.0002	0	0.0001	0	0.0003	0	0.0096	0	0.0093	0	0	0	0.0079	0.0004	0	0	0	0	0.029	0	0	0	0	0	0	0	0	0	0.0898	0	0.0002	0.0049	0	0	0	0	0	0.0004
905.PLO6.t2.OX.0to1cm.1	Marginal sea sediment	0	0.0769	0.0858	0	0	0	0	0	0.0001	0.0328	0.0009	0	0	0	0.0015	0	0.0104	0	0.0227	0	0	0	0.0042	0.0009	0	0.0002	0.0012	0	0.1088	0	0	0	0	0	0.0001	0	0	0.0001	0.093	0	0.0006	0.0158	0	0	0	0	0	0.0041
905.SA.Station.7.t0	Marginal sea sediment	0	0.0631	0.0477	0	0	0	0	0.0002	0.0008	0.0345	0.0005	0	0	0	0.0011	0	0.0031	0	0.0652	0	0	0	0.0114	0.0007	0	0	0.0012	0	0.1189	0	0	0	0	0	0	0	0	0.0001	0.0286	0	0.0003	0.0134	0	0	0	0	0	0.0034
905.SA.Station.7.tF	Marginal sea sediment	0	0.0803	0.0489	0	0	0	0	0.0001	0.0007	0.0442	0.0005	0	0.0001	0	0.0014	0	0.0042	0	0.0708	0	0	0	0.0119	0.0004	0	0	0.0014	0	0.1413	0	0	0	0	0	0	0	0	0.0002	0.0147	0	0.0003	0.0179	0	0.0001	0	0	0	0.003
905.PLO6.t3.OX.0to1cm.3	Marginal sea sediment	0	0.083	0.0819	0	0	0	0	0	0.0001	0.0279	0.0008	0	0	0	0.0011	0	0.0067	0	0.0164	0	0	0	0.0046	0.001	0	0.0004	0.001	0	0.0989	0	0	0	0	0	0	0	0	0.0001	0.0616	0	0.0002	0.0148	0	0	0	0	0	0.0039
905.PLO6.t2.OX.0to1cm.3	Marginal sea sediment	0	0.0798	0.1161	0	0	0	0	0	0.0002	0.0341	0.0015	0	0	0	0.0017	0	0.0075	0	0.0243	0	0	0	0.0049	0.0006	0	0.0002	0.0005	0	0.1089	0	0	0	0	0	0	0	0	0	0.0544	0	0.0006	0.0164	0	0	0	0	0	0.0034
905.SA.Station.4.tF	Marginal sea sediment	0	0.0055	0.0185	0	0	0	0	0	0	0.0735	0.0004	0	0	0	0	0	0.0122	0	0.0014	0	0	0	0.0021	0	0	0	0.0001	0	0.0308	0	0	0	0.0001	0.0001	0	0	0	0	0.0094	0	0	0.001	0	0.0001	0	0	0	0.0003
905.PLO6.t3.OX.0to1cm.4	Marginal sea sediment	0	0.0867	0.0893	0	0	0	0	0	0	0.0359	0.0011	0	0.0001	0	0.0015	0	0.0054	0	0.0143	0	0	0	0.003	0.0008	0	0.0002	0.0011	0	0.088	0	0	0	0	0	0.0001	0	0	0	0.0849	0	0.0002	0.0161	0	0	0	0	0	0.0042
905.PLO6.t2.OX.0to1cm.2	Marginal sea sediment	0	0.0746	0.094	0	0	0	0	0	0.0001	0.0255	0.0018	0	0	0	0.0012	0	0.0093	0	0.0193	0	0	0	0.0052	0.0012	0.0001	0	0.0007	0	0.094	0	0	0.0001	0	0	0	0	0	0.0002	0.1531	0	0.0009	0.0169	0	0	0	0	0	0.0039
905.PLO6.t2.ANOX.0to1cm.3	Marginal sea sediment	0	0.0789	0.0984	0	0	0	0	0	0.0006	0.0412	0.0008	0	0.0001	0	0.001	0	0.0141	0	0.0236	0	0	0	0.0039	0.0004	0	0	0.0009	0	0.1248	0	0	0	0	0	0	0	0	0	0.0451	0	0	0.0258	0	0	0	0	0	0.0046
905.PLO6.t3.OSCOX.0to1cm.2	Marginal sea sediment	0	0.0658	0.0613	0	0	0	0	0.0002	0	0.0233	0.0008	0	0.0001	0	0.0006	0	0.0075	0	0.0156	0	0	0	0.0025	0.0011	0.0001	0.0001	0.0005	0	0.1088	0	0	0	0	0	0	0	0	0.0002	0.1517	0	0.0004	0.0123	0	0	0	0	0	0.003
905.PLO6.t3.OSCANOX.0to1cm.3	Marginal sea sediment	0	0.0823	0.0723	0	0	0	0	0	0	0.0334	0.0007	0	0	0	0.0018	0	0.0119	0	0.0198	0	0	0	0.0046	0.0016	0	0.0001	0.0007	0	0.1332	0	0	0.0001	0	0	0	0	0	0	0.0258	0	0.0004	0.0157	0	0	0	0	0	0.0033
905.PLO6.t2.OSCOX.0to1cm.3	Marginal sea sediment	0	0.0629	0.0709	0	0	0	0	0	0	0.0207	0.0008	0	0.0001	0	0.0018	0	0.0101	0	0.0221	0	0	0	0.003	0.0002	0	0	0.0002	0	0.1231	0	0	0	0	0	0	0	0	0	0.0946	0	0.0001	0.0134	0	0	0	0	0	0.0032
905.PLO6.t3.ANOX.0to1cm.3	Marginal sea sediment	0	0.0706	0.0901	0	0	0	0	0	0	0.0242	0.0004	0	0	0	0.0011	0	0.0128	0	0.0288	0	0	0	0.0026	0.0005	0	0	0.0015	0	0.1543	0	0	0	0	0	0	0	0	0.0003	0.0367	0	0	0.0174	0	0	0	0	0	0.0041
905.PLO6.t3.ANOX.0to1cm.1	Marginal sea sediment	0	0.0637	0.084	0	0	0	0	0.0001	0	0.0262	0.0003	0	0	0	0.0006	0	0.0137	0	0.025	0	0	0	0.0023	0.0003	0	0	0.0008	0	0.1312	0	0	0	0	0	0	0	0	0	0.1582	0	0.0001	0.0162	0	0	0	0	0	0.0033
905.PLO6.t2.OSCANOX.0to1cm.2	Marginal sea sediment	0	0.07	0.0909	0	0	0	0	0	0.0001	0.0246	0.0009	0	0.0001	0	0.0012	0	0.0096	0	0.0222	0	0	0	0.0025	0.0006	0	0.0001	0.0008	0	0.13	0	0	0	0.0001	0	0	0	0	0	0.0767	0	0.0002	0.0126	0	0	0	0	0	0.0029
905.PLO6.t3.ANOX.0to1cm.2	Marginal sea sediment	0	0.0632	0.0688	0	0	0	0	0.0002	0.0001	0.032	0.0011	0	0	0	0.0009	0	0.0056	0	0.015	0	0	0	0.0021	0.0002	0	0.0002	0.0007	0	0.0997	0	0	0.0001	0.0001	0	0	0	0	0.0002	0.1154	0	0.0002	0.0088	0	0	0	0	0	0.0035
905.SA.Station.6.t0	Marginal sea sediment	0	0.0405	0.034	0	0	0	0	0	0.0001	0.0284	0.0008	0	0.0001	0	0.0004	0	0.0059	0	0.062	0	0	0	0.0098	0.0002	0	0	0.0005	0	0.1082	0	0	0	0	0	0	0	0	0.0001	0.0143	0	0.0001	0.0082	0	0	0	0	0	0.0021
905.PLO6.t2.OSCANOX.0to1cm.3	Marginal sea sediment	0	0.0796	0.0864	0	0	0	0	0	0.0001	0.0236	0.0006	0	0	0	0.001	0	0.0103	0	0.0257	0	0	0	0.0042	0.0012	0	0	0.0009	0	0.1337	0	0	0	0	0	0	0	0	0	0.0551	0	0.0002	0.0112	0	0	0	0	0	0.0043
905.PLO6.t3.OSCOX.0to1cm.1	Marginal sea sediment	0	0.0332	0.0464	0	0	0	0	0	0	0.0126	0.0004	0	0	0	0.0004	0	0.0039	0	0.0135	0	0	0	0.0028	0.0002	0	0	0.0002	0	0.0719	0	0	0	0	0	0	0	0	0.0002	0.4317	0	0.0001	0.0069	0	0	0	0	0	0.0017
905.PLO6.t2.OSCOX.0to1cm.2	Marginal sea sediment	0	0.0678	0.0643	0	0	0	0	0	0.0001	0.0233	0.001	0	0.0001	0	0.0011	0	0.0082	0	0.0193	0	0	0	0.0022	0.0005	0	0	0.0006	0	0.1211	0	0	0	0	0	0	0	0	0.0003	0.0586	0	0.0001	0.0125	0	0	0	0	0	0.0024
905.PLO6.t3.OSCOX.0to1cm.4	Marginal sea sediment	0	0.0675	0.0545	0	0	0	0	0	0.0001	0.02	0.0005	0	0	0	0.0005	0	0.0061	0	0.0158	0	0	0	0.0051	0.0009	0	0	0.0007	0	0.1176	0	0	0	0	0	0	0	0	0	0.0844	0	0.0003	0.0111	0	0	0	0	0	0.0023
905.Gullmarsfjord.stations8	Marginal sea sediment	0	0.0155	0.0129	0	0	0	0	0.0002	0.0002	0.0097	0.0003	0	0.0001	0	0.0003	0	0.008	0	0.0143	0	0	0	0.0057	0.0003	0	0	0.0002	0	0.0238	0	0	0	0	0	0	0	0	0	0.192	0	0.0001	0.0051	0	0.0001	0	0	0	0.0001
905.PLO6.t3.OX.0to1cm.2	Marginal sea sediment	0	0.0718	0.0713	0	0	0	0	0.0002	0	0.0245	0.0008	0	0	0	0.0006	0	0.0066	0	0.0165	0	0	0	0.004	0.0013	0	0.0002	0.0004	0	0.0932	0	0	0.0001	0	0	0	0	0	0.0001	0.0585	0	0.0005	0.0136	0	0	0	0	0	0.0036
905.PLO6.t0C	Marginal sea sediment	0	0.0636	0.1007	0	0	0	0	0.0002	0.0001	0.0341	0.0011	0	0	0	0.001	0	0.0113	0	0.0386	0	0	0	0.0073	0.0002	0	0	0.001	0	0.1193	0	0	0	0	0	0	0	0.0001	0	0.0252	0	0	0.0194	0	0	0	0	0	0.0038
905.PLO6.t0B	Marginal sea sediment	0	0.0714	0.1061	0	0	0	0	0.0001	0.0001	0.0376	0.0008	0	0	0	0.0019	0	0.0135	0	0.0378	0	0	0	0.0076	0.0005	0	0	0.0014	0	0.1301	0	0	0	0	0.0001	0	0	0	0	0.0186	0	0	0.0177	0	0	0	0	0	0.0035
905.SA.Station.3.tF	Marginal sea sediment	0.0001	0.0112	0.0211	0	0	0	0	0	0.0001	0.0331	0.0003	0	0	0	0.002	0	0.0445	0	0.0155	0	0.0001	0	0.005	0	0	0	0.0003	0	0.0747	0	0	0	0	0.0001	0	0	0	0	0.0355	0	0.0002	0.0044	0	0	0	0	0	0.0019
905.SA.Station.1.tF	Marginal sea sediment	0	0.0032	0.0194	0	0	0	0	0	0	0.0099	0.0003	0	0	0	0	0	0.0047	0	0.0026	0	0	0	0.0026	0	0	0	0.0001	0	0.0174	0	0	0	0	0	0	0	0	0	0.1012	0	0	0.0015	0	0	0	0	0	0
905.SA.Station.8.t0	Marginal sea sediment	0	0.0323	0.0257	0	0	0	0	0.0001	0	0.0067	0.0003	0	0	0	0.0001	0	0.0004	0	0.01	0	0	0	0.0024	0.0004	0	0	0.0001	0	0.031	0	0	0	0	0	0	0	0	0	0.0133	0	0	0.0079	0	0	0	0	0	0.0005
905.SA.Station.2.tF	Marginal sea sediment	0	0.0026	0.0168	0	0	0	0	0.0001	0	0.0104	0.0003	0	0	0	0.0002	0	0.0048	0	0.0015	0	0	0	0.0021	0	0	0	0.0002	0	0.0161	0	0	0	0	0	0	0	0	0	0.109	0	0	0.0004	0	0	0	0	0	0
905.SA.Station.5.t0	Marginal sea sediment	0	0.0169	0.01	0	0	0	0	0	0.0001	0.0112	0.0003	0	0	0	0.0005	0	0.0023	0	0.0099	0	0	0	0.0012	0.0002	0	0	0.0001	0	0.0443	0	0	0	0	0	0	0	0	0	0.0855	0	0	0.0032	0	0	0	0	0	0.0005
905.Alsback.4to4.5cm	Marginal sea sediment	0	0.0165	0.0144	0	0	0	0	0	0	0.0058	0	0	0	0	0	0	0.0058	0	0.0083	0	0	0	0.0006	0.0001	0	0	0.0002	0	0.0204	0	0	0	0	0	0	0	0	0	0.0442	0	0	0.0049	0	0	0	0	0	0.0005
905.Gullmarsfjord.stations4	Marginal sea sediment	0	0.0036	0.0026	0	0	0	0	0	0	0.0011	0	0	0	0	0	0	0.003	0	0.0019	0	0	0	0.0012	0.0001	0	0	0	0	0.0074	0	0	0	0	0	0	0	0	0	0.0022	0	0	0.0021	0	0	0	0	0	0.0001
905.SA.Station.5.tF	Marginal sea sediment	0	0.0151	0.0106	0	0	0	0	0	0.0002	0.0096	0.0001	0	0.0001	0	0.0001	0	0.0023	0	0.0128	0	0	0	0.0015	0.0002	0	0	0.0001	0	0.0334	0	0	0	0	0	0	0	0	0	0.0719	0	0.0001	0.0041	0	0.0001	0	0	0	0.0004
905.SA.Station.8.tF	Marginal sea sediment	0	0.0096	0.0137	0	0	0	0	0	0	0.0028	0.0001	0	0	0	0	0	0.0002	0	0.0047	0	0	0	0.0008	0.0001	0	0	0	0	0.0094	0	0	0	0	0	0	0	0	0	0.0144	0	0	0.0031	0	0	0	0	0	0.0003
905.Alsback.0to0.25cm	Marginal sea sediment	0	0.0023	0.0038	0	0	0	0	0	0	0.0012	0.0001	0	0	0	0.0001	0	0.0002	0	0.0008	0	0	0	0.0002	0	0	0	0.0001	0	0.0029	0	0	0	0	0	0	0	0	0	0.1497	0	0	0.0004	0	0	0	0	0	0
905.SA.Station.4.t0	Marginal sea sediment	0	0.006	0.0215	0	0	0	0	0	0	0.0239	0.0003	0	0	0	0.0001	0	0.0063	0	0.0016	0	0	0	0.004	0	0	0	0.0001	0	0.048	0	0	0	0	0	0	0	0	0	0.0307	0	0	0.0019	0	0	0	0	0	0.0006
905.Alsback.3.5to4cm	Marginal sea sediment	0	0.0151	0.0182	0	0	0	0	0	0	0.0048	0.0003	0	0	0	0	0	0.0041	0	0.0083	0	0	0	0.001	0	0.0001	0	0	0	0.0213	0	0	0	0	0	0	0	0	0	0.1554	0	0	0.005	0	0	0	0	0	0.0009
905.Gullmarsfjord.stations6	Marginal sea sediment	0	0.0158	0.0081	0	0	0	0	0	0	0.0045	0	0	0	0	0.0002	0	0.0104	0	0.009	0	0	0	0.0016	0	0	0	0	0	0.0204	0	0	0	0	0	0	0	0	0	0.0044	0	0	0.0052	0	0	0	0	0	0.0005
905.Gullmarsfjord.stations3	Marginal sea sediment	0	0.0069	0.0038	0	0	0	0	0	0	0.0029	0	0	0	0	0.0002	0	0.0013	0	0.0041	0	0	0	0.001	0.0001	0	0	0	0	0.0105	0	0	0	0	0	0	0	0	0	0.0222	0	0	0.0013	0	0	0	0	0	0.0005
905.Gullmarsfjord.stations5	Marginal sea sediment	0	0.0047	0.0037	0	0	0	0	0	0	0.0011	0	0	0	0	0.0001	0	0.0048	0	0.0024	0	0	0	0.0009	0	0	0	0	0	0.0095	0	0	0	0	0	0	0	0	0	0.0028	0	0	0.0019	0	0	0	0	0	0.0003
905.Alsback.0.5to0.75cm	Marginal sea sediment	0	0.0041	0.0066	0	0	0	0	0	0	0.0008	0.0001	0	0	0	0.0003	0	0.0003	0	0.0012	0	0	0	0.0011	0	0	0	0.0001	0	0.0072	0	0	0	0	0	0	0	0	0	0.0603	0	0	0.0015	0	0	0	0	0	0
905.Alsback.0.75to1cm	Marginal sea sediment	0	0.0033	0.0057	0	0	0	0	0	0	0.0013	0.0001	0	0	0	0	0	0.0003	0	0.0016	0	0	0	0.0008	0	0	0	0	0	0.0059	0	0	0	0	0	0	0	0	0	0.0584	0	0	0.0006	0	0	0	0	0	0.0001
905.Alsback.0.25to0.5cm	Marginal sea sediment	0	0.0023	0.0028	0	0	0	0	0	0	0.0018	0	0	0	0	0	0	0	0	0.0012	0	0	0	0.0002	0	0	0	0.0001	0	0.0032	0	0	0	0	0	0	0	0	0	0.0204	0	0	0.0004	0	0	0	0	0	0.0003
905.Gullmarsfjord.stations2	Marginal sea sediment	0	0.0034	0.0025	0	0	0	0	0	0	0.0016	0.0001	0	0	0	0	0	0.0008	0	0.0013	0	0	0	0.0009	0	0	0	0	0	0.0093	0	0	0	0	0	0	0	0	0	0.0096	0	0	0.0017	0	0	0	0	0	0.0001
905.Gullmarsfjord.stations1	Marginal sea sediment	0	0.004	0.0029	0	0	0	0	0	0	0.0013	0.0001	0	0	0	0.0001	0	0.0009	0	0.0033	0	0	0	0.0008	0	0	0	0	0	0.0067	0	0	0	0	0	0	0	0	0	0.0104	0	0	0.0017	0	0	0	0	0	0
1039.L.Vermelha.SA	Marginal sea water	0.0012	0.0137	0.0074	0	0	0	0	0	0.0022	0.2118	0.0047	0.0001	0.0037	0.0006	0.0137	0	0.0166	0.0001	0.0661	0	0	0	0.0103	0	0	0.0001	0.001	0	0.1786	0	0	0	0.0001	0	0	0.0004	0	0.0004	0.0566	0	0.0001	0.003	0	0.0008	0.0014	0	0	0.0061
1039.P.Abraao.SB	Marginal sea water	0	0.0637	0.1229	0	0	0	0	0	0	0.1391	0.0038	0	0	0	0.0016	0	0.0002	0	0.0112	0	0	0	0.0271	0	0	0.0029	0	0	0.0059	0	0	0.0001	0	0	0.002	0	0	0.0001	0.0066	0	0	0.0151	0	0	0	0	0	0.0013
1039.P.Abraao.SA.	Marginal sea water	0.0002	0.0494	0.136	0	0	0	0	0.0001	0	0.1217	0.0041	0	0	0	0.0002	0	0	0	0.0101	0	0	0	0.0132	0	0	0.0028	0	0	0.0043	0	0	0.0003	0.0002	0	0.0029	0	0	0	0.0047	0	0	0.022	0	0	0	0	0	0.0017
1039.L.Jacarepia.SB	Marginal sea water	0.0001	0.0399	0.02	0	0	0.0002	0	0.0031	0.0001	0.1626	0.0032	0	0.0002	0.0012	0.0008	0	0.0006	0	0.115	0	0.0011	0	0.0436	0	0.0007	0.0007	0.0005	0	0.1511	0	0	0.0013	0.0001	0.0014	0.0003	0	0.0002	0.0008	0.0497	0	0.001	0.0028	0.0001	0.0024	0	0	0	0.0036
1039.P.Massambaba.SA.1.4	Marginal sea water	0	0.3858	0.0343	0	0	0	0	0.0003	0	0.0142	0.001	0	0	0	0	0	0	0	0.0304	0	0	0	0.0004	0.0004	0	0	0.0005	0	0.0075	0	0	0.0015	0.0002	0	0.0088	0	0	0	0.0193	0	0	0.0026	0	0	0	0	0	0.0008
1039.I.Fundao.HB	Marginal sea water	0	0.49	0.0164	0	0	0	0	0.0011	0	0.0344	0.0034	0	0	0	0	0	0	0	0.0024	0	0	0	0.0003	0	0	0	0.0001	0	0.0126	0	0	0.0002	0.0004	0	0.002	0	0	0	0.0128	0	0	0.0002	0	0	0	0	0	0.0003
1039.P.Massambaba.HA	Marginal sea water	0	0.5756	0.0098	0	0	0	0	0.0008	0	0.018	0.0016	0	0	0	0	0	0	0	0.0024	0	0	0	0	0	0	0.0001	0.0003	0	0.0071	0	0	0.0002	0	0	0.0003	0	0	0	0.003	0	0	0.0004	0	0	0	0	0	0.0013
1039.P.Abraao.HA	Marginal sea water	0	0.5398	0.0067	0	0	0	0	0.0008	0	0.0173	0.003	0	0.0001	0	0	0	0	0	0.002	0	0	0	0	0	0	0.0001	0.0002	0	0.0068	0	0	0.0001	0.0007	0	0.0012	0	0	0	0.0038	0	0	0.0001	0	0	0	0	0	0.0009
1222.2B2.5.6.06	Marginal sea water	0	0	0.0018	0	0	0	0	0	0	0.0682	0.0003	0	0	0	0	0	0	0	0	0	0	0	0.7572	0	0	0	0	0	0.0003	0	0	0	0	0	0	0	0	0	0.0003	0	0	0	0	0	0	0	0	0
1222.B1.5.7.06	Marginal sea water	0	0.0002	0.0064	0	0	0	0	0	0	0.0643	0	0	0	0	0	0	0	0	0.0001	0	0	0	0.5286	0	0	0	0	0	0.0003	0	0	0	0	0	0	0	0	0	0	0	0	0.0001	0	0	0	0	0	0
1222.B2.5.10.06	Marginal sea water	0	0.0001	0.0054	0	0	0	0	0	0	0.0865	0	0	0	0	0	0	0.0013	0	0	0	0	0	0.4941	0	0.0001	0	0	0	0.0001	0	0	0	0	0	0	0	0	0	0	0	0	0	0	0	0	0	0	0
1222.B2.5.7.06	Marginal sea water	0	0	0.0038	0	0	0	0	0	0	0.0704	0	0	0	0	0	0	0.0004	0	0	0	0	0	0.6252	0	0	0	0	0	0.0002	0	0	0	0	0	0	0	0	0	0	0	0	0	0	0	0	0	0	0
1222.B2.5.8.06	Marginal sea water	0	0	0.006	0	0	0	0	0	0	0.0933	0.0003	0	0	0	0	0	0.0004	0	0	0	0	0	0.4757	0	0	0	0	0	0.0001	0	0	0	0	0	0	0	0	0	0.0001	0	0	0	0	0	0	0	0	0
1222.B2.5.9.06	Marginal sea water	0	0	0.0023	0	0	0	0	0	0	0.0546	0.0001	0	0	0	0	0	0.0002	0	0	0	0	0	0.8047	0	0	0.0001	0	0	0.0001	0	0	0	0	0	0	0	0	0	0	0	0	0	0	0	0	0	0	0
1222.B4.5.7.06	Marginal sea water	0	0.0001	0.0041	0	0	0	0	0	0	0.1207	0.0002	0	0	0	0	0	0.0013	0	0	0	0	0	0.481	0	0	0	0	0	0.0001	0	0	0	0	0	0	0	0	0	0	0	0.0001	0	0	0	0	0	0	0
1222.B5.5.6.06	Marginal sea water	0	0.0001	0.0038	0	0	0	0	0	0	0.1106	0.0001	0	0	0	0	0	0.0011	0	0	0	0	0	0.7305	0	0	0	0	0	0.0004	0	0	0	0	0	0	0	0	0	0.0002	0	0.0005	0.0001	0	0	0	0	0	0
1222.B5.5.7.06	Marginal sea water	0	0.0002	0.0007	0	0	0	0	0	0	0.0597	0	0	0	0	0	0	0.0005	0	0	0	0	0	0.8386	0	0	0	0	0	0	0	0	0	0	0	0	0	0	0	0	0	0	0	0	0	0	0	0	0
1222.B5.5.9.06	Marginal sea water	0	0	0.0096	0	0	0	0	0	0	0.0787	0	0	0	0	0	0	0.0012	0	0	0	0	0	0.5222	0	0	0	0	0	0.0013	0	0	0	0	0	0	0	0	0	0	0	0.0004	0	0	0	0	0	0	0
1222.B6.5.7.06	Marginal sea water	0	0	0.0027	0	0	0	0	0	0	0.1006	0.0003	0	0	0	0	0	0.001	0	0	0	0	0	0.7275	0	0	0	0	0	0.0003	0	0	0	0	0	0	0	0	0	0.0004	0	0.0001	0	0	0	0	0	0	0
1222.B6.5.9.06	Marginal sea water	0	0.0001	0.0031	0	0	0	0	0	0	0.0888	0	0	0	0	0	0	0.001	0	0	0	0	0	0.5767	0	0	0	0	0	0.0004	0	0	0	0	0	0	0	0	0	0	0	0.0002	0	0	0	0	0	0	0
1222.B1.5.6.06	Marginal sea water	0	0.0001	0.0034	0	0	0	0	0	0	0.1393	0.0002	0	0	0	0	0	0.0001	0	0	0	0	0	0.4516	0	0	0	0	0	0.0001	0	0	0	0	0	0	0	0	0	0	0	0	0	0	0	0	0	0	0
1222.B5.5.8.06	Marginal sea water	0	0.0001	0.0029	0	0	0	0	0	0	0.1045	0.0002	0	0	0	0	0	0.0006	0	0	0	0	0	0.7613	0	0	0	0	0	0.0002	0	0	0	0	0	0	0	0	0	0	0	0	0	0	0	0	0	0	0
1222.B6.5.5.06	Marginal sea water	0	0.0001	0.0048	0	0	0	0	0	0	0.1913	0.0002	0	0	0	0	0	0.0006	0	0	0	0	0	0.304	0	0	0	0.0001	0	0.0004	0	0	0	0	0	0	0	0	0.0001	0	0	0	0	0	0	0	0	0	0
1222.B1.5.10.06	Marginal sea water	0	0.0001	0.006	0	0	0	0	0	0	0.2522	0	0	0	0	0	0	0.0002	0	0	0	0	0	0.4093	0	0	0	0	0	0	0	0	0	0	0	0	0	0	0	0.0001	0	0	0	0	0	0	0	0	0
1222.B4.5.8.06	Marginal sea water	0	0	0.0017	0	0	0	0	0	0	0.0663	0	0	0	0	0	0	0.0002	0	0	0	0	0	0.6754	0	0.0001	0	0	0	0	0	0	0	0	0	0	0	0	0	0.0002	0	0	0	0	0	0	0	0	0
1222.B3.5.9.06	Marginal sea water	0	0.0001	0.0151	0	0	0	0	0	0	0.1041	0.0004	0	0	0	0	0	0.0003	0	0	0	0	0	0.2963	0	0.0001	0.0002	0	0	0.0002	0	0	0	0	0	0	0	0	0	0.0003	0	0	0	0	0	0	0	0	0
1222.B2.5.6.06	Marginal sea water	0	0.0002	0.0045	0	0	0	0	0	0	0.1091	0.0003	0	0	0	0	0	0.0002	0	0	0	0	0	0.6912	0	0	0	0	0	0.0002	0	0	0	0	0	0	0	0	0	0	0	0	0	0	0	0	0	0	0
1222.B4.5.12.06	Marginal sea water	0	0	0.0055	0	0	0	0	0	0	0.2	0.0002	0	0	0	0	0	0.0011	0	0	0	0	0	0.4899	0	0	0	0	0	0	0	0	0	0	0	0	0	0	0	0	0	0	0	0	0	0	0	0	0
1222.B2.5.11.06	Marginal sea water	0	0	0.0058	0	0	0	0	0	0	0.0663	0	0	0	0	0	0	0.0005	0	0	0	0	0	0.5726	0	0	0	0	0	0.0001	0	0	0	0	0	0	0	0	0	0	0	0.0001	0	0	0	0	0	0	0
1222.B3.5.10.06	Marginal sea water	0	0.0002	0.0099	0	0	0	0	0	0	0.1697	0.0002	0	0	0	0	0	0.0002	0	0	0	0	0	0.4487	0	0	0	0	0	0	0	0	0	0	0	0	0	0	0	0	0	0	0	0	0	0	0	0	0
1222.B6.5.12.06	Marginal sea water	0	0	0.0037	0	0	0	0	0	0	0.1207	0	0	0	0	0	0	0.0017	0	0	0	0	0	0.5795	0	0	0	0	0	0	0	0	0	0	0	0	0	0	0	0.0002	0	0.0003	0	0	0	0	0	0	0
1222.B1.5.12.06	Marginal sea water	0	0	0.0108	0	0	0	0	0	0	0.2804	0.0001	0	0	0	0	0	0.002	0	0	0	0	0	0.1844	0	0	0	0	0	0	0	0	0	0	0	0	0	0	0	0	0	0	0	0	0	0	0	0	0
1222.B1.5.13.06	Marginal sea water	0	0	0.0064	0	0	0	0	0	0	0.1103	0	0	0	0	0	0	0.0019	0	0	0	0	0	0.4415	0	0	0	0	0	0	0	0	0	0	0	0	0	0	0	0	0	0.0001	0	0	0	0	0	0	0
1222.B1.5.14.06	Marginal sea water	0	0	0.0083	0	0	0	0	0	0	0.1143	0	0	0	0	0	0	0.0027	0	0	0	0	0	0.2955	0	0	0	0	0	0	0	0	0	0	0	0	0	0	0	0	0	0.001	0	0	0	0	0	0	0
1222.B1.5.15.06	Marginal sea water	0	0	0.017	0	0	0	0	0	0	0.1746	0.0001	0	0	0	0	0	0.0035	0	0	0	0	0	0.1788	0	0	0	0	0	0.0001	0	0	0	0	0	0	0	0	0	0	0	0.0005	0	0	0	0	0	0	0
1222.B1.5.16.06	Marginal sea water	0	0	0.0208	0	0	0	0	0	0	0.2327	0.0001	0	0	0	0	0	0.0183	0	0	0	0	0	0.1134	0	0	0	0	0	0	0	0	0	0	0	0	0	0	0	0.0006	0	0.0039	0	0	0	0	0	0	0
1222.B1.5.17.06	Marginal sea water	0	0	0.0219	0	0	0	0	0	0	0.3173	0	0	0	0	0	0	0.0046	0	0	0	0	0	0.0513	0	0	0	0	0	0	0	0	0	0	0	0	0	0	0	0.0003	0	0.0009	0	0	0	0	0	0	0
1222.B1.5.18.06	Marginal sea water	0	0	0.0179	0	0	0	0	0	0	0.3745	0	0	0	0	0	0	0.0038	0	0	0	0	0	0.0631	0	0	0	0	0	0	0	0	0	0	0	0	0	0	0	0	0	0.0003	0	0	0	0	0	0	0
1222.B2.5.13.06	Marginal sea water	0	0	0.004	0	0	0	0	0	0	0.0992	0	0	0	0	0	0	0.0008	0	0	0	0	0	0.5961	0	0	0	0	0	0	0	0	0	0	0	0	0	0	0	0	0	0.0001	0	0	0	0	0	0	0
1222.B2.5.16.06	Marginal sea water	0	0	0.0091	0	0	0	0	0	0	0.2531	0.0004	0	0	0	0	0	0.0214	0	0	0	0	0	0.1301	0	0	0	0	0	0	0	0	0	0	0	0	0	0	0	0.005	0	0.0042	0	0	0	0	0	0	0
1222.B2.5.17.06	Marginal sea water	0	0	0.0081	0	0	0	0	0	0	0.3071	0	0	0	0	0	0	0.0155	0	0	0	0	0	0.1301	0	0	0	0	0	0	0	0	0	0	0	0	0	0	0	0.0003	0	0.0021	0	0	0	0	0	0	0
1222.B2.5.18.06	Marginal sea water	0	0	0.0083	0	0	0	0	0	0	0.307	0	0	0	0	0	0	0.0067	0	0	0	0	0	0.0745	0	0	0	0	0	0	0	0	0	0	0	0	0	0	0	0.0002	0	0.0007	0	0	0	0	0	0	0
1222.B2.5.21.06	Marginal sea water	0	0	0.0182	0	0	0	0	0	0	0.4511	0.0001	0	0	0	0	0	0.0095	0	0	0	0	0	0.1013	0	0	0	0	0	0	0	0	0	0	0	0	0	0	0	0.0001	0	0.0002	0	0	0	0	0	0	0
1222.B3.5.11.06	Marginal sea water	0	0	0.0087	0	0	0	0	0	0	0.0911	0	0	0	0	0	0	0.0001	0	0	0	0	0	0.5491	0	0	0	0	0	0	0	0	0	0	0	0	0	0	0	0	0	0.0001	0	0	0	0	0	0	0
1222.B3.5.12.06	Marginal sea water	0	0	0.0124	0	0	0	0	0	0	0.1645	0	0	0	0	0	0	0.0002	0	0	0	0	0	0.3893	0	0	0	0	0	0.0003	0	0	0	0	0	0	0	0	0	0.0002	0	0	0	0	0	0	0	0	0
1222.B3.5.17.06	Marginal sea water	0	0	0.0355	0	0	0	0	0	0	0.3386	0	0	0	0	0	0	0.0037	0	0	0	0	0	0.0844	0	0	0	0	0	0	0	0	0	0	0	0	0	0	0	0.0011	0	0	0	0	0	0	0	0	0
1222.B3.5.19.06	Marginal sea water	0	0	0.0151	0	0	0	0	0	0	0.4868	0	0	0	0	0	0	0.0101	0	0	0	0	0	0.0994	0	0	0	0	0	0.0005	0	0	0	0	0	0	0	0	0	0.0006	0	0.0024	0	0	0	0	0	0	0
1222.B3.5.21.06	Marginal sea water	0	0	0.0493	0	0	0	0	0	0	0.4769	0.0001	0	0	0	0	0	0.0049	0	0	0	0	0	0.1016	0	0	0	0	0	0.0002	0	0	0	0	0	0	0	0	0	0.0017	0	0.0009	0	0	0	0	0	0	0
1222.B4.5.16.06	Marginal sea water	0	0	0.0016	0	0	0	0	0	0	0.2026	0.0001	0	0	0	0	0	0.0002	0	0	0	0	0	0.4758	0	0	0	0	0	0	0	0	0	0	0	0	0	0	0	0	0	0	0	0	0	0	0	0	0
1222.B5.5.12.06	Marginal sea water	0	0	0.0084	0	0	0	0	0	0	0.2626	0	0	0	0	0	0	0.002	0	0	0	0	0	0.3387	0	0	0	0	0	0.0001	0	0	0	0	0	0	0	0	0	0.0001	0	0.0003	0	0	0	0	0	0	0
1222.B5.5.13.06	Marginal sea water	0	0	0.0031	0	0	0	0	0	0	0.1362	0	0	0	0	0	0	0.0013	0	0	0	0	0	0.5456	0	0	0	0	0	0	0	0	0	0	0	0	0	0	0	0	0	0.0001	0	0	0	0	0	0	0
1222.B5.5.14.06	Marginal sea water	0	0	0.0058	0	0	0	0	0	0	0.2067	0	0	0	0	0	0	0.0059	0	0	0	0	0	0.3269	0	0	0	0	0	0	0	0	0	0	0	0	0	0	0	0	0	0.0026	0	0	0	0	0	0	0
1222.B5.5.15.06	Marginal sea water	0	0	0.0047	0	0	0	0	0	0	0.2821	0	0	0	0	0	0	0.0039	0	0	0	0	0	0.199	0	0	0	0	0	0	0	0	0	0	0	0	0	0	0	0	0	0.0011	0	0	0	0	0	0	0
1222.B5.5.16.06	Marginal sea water	0	0	0.0057	0	0	0	0	0	0	0.3338	0	0	0	0	0	0	0.0035	0	0	0	0	0	0.05	0	0	0	0	0	0	0	0	0	0	0	0	0	0	0	0	0	0.0006	0	0	0	0	0	0	0
1222.B5.5.17.06	Marginal sea water	0	0.0001	0.0075	0	0	0	0	0	0	0.3808	0.0001	0	0	0	0	0	0.0021	0	0	0	0	0	0.0618	0	0	0	0	0	0	0	0	0	0.0002	0	0	0	0	0	0.0001	0	0.0006	0	0	0	0	0	0	0
1222.B5.5.19.06	Marginal sea water	0	0	0.0133	0	0	0	0	0	0	0.4136	0.0001	0	0	0	0	0	0.014	0	0	0	0	0	0.0599	0	0	0	0	0	0.0047	0	0	0	0	0	0	0	0	0	0.0009	0	0.0076	0	0	0	0	0	0	0
1222.B5.5.20.06	Marginal sea water	0	0	0.0147	0	0	0	0	0	0	0.4739	0	0	0	0	0	0	0.0066	0	0	0	0	0	0.0537	0	0	0	0	0	0.0004	0	0	0	0	0	0	0	0	0	0.0001	0	0.0042	0	0	0	0	0	0	0
1222.B6.5.13.06	Marginal sea water	0	0	0.003	0	0	0	0	0	0	0.1176	0	0	0	0	0	0	0.0008	0	0	0	0	0	0.5687	0	0	0	0	0	0	0	0	0	0	0	0	0	0	0	0	0	0.0002	0	0	0	0	0	0	0
1222.B6.5.16.06	Marginal sea water	0	0	0.0046	0	0	0	0	0	0	0.3215	0.0001	0	0	0	0	0	0.0006	0	0	0	0	0	0.1739	0	0	0	0	0	0.0001	0	0	0	0	0	0	0	0	0	0.0003	0	0.0014	0	0	0	0	0	0	0
1222.B6.5.19.06	Marginal sea water	0	0	0.0075	0	0	0	0	0	0	0.4531	0	0	0	0	0	0	0.0029	0	0	0	0	0	0.0509	0	0	0	0	0	0.0019	0	0	0	0	0	0	0	0	0	0.0023	0	0.0031	0	0	0	0	0	0	0
1222.B6.5.21.06	Marginal sea water	0	0	0.0101	0	0	0	0	0	0	0.4964	0	0	0	0	0	0	0.0018	0	0	0	0	0	0.0605	0	0	0	0	0	0.0006	0	0	0	0	0	0	0	0	0	0.0002	0	0.0009	0	0	0	0	0	0	0
1222.B5.5.21.06	Marginal sea water	0	0.0069	0.0182	0	0	0	0	0	0	0.383	0	0	0	0	0	0	0.0064	0	0	0	0	0	0.0515	0	0	0	0	0	0.0002	0	0	0	0	0	0	0	0	0	0.0011	0	0.0021	0	0	0	0	0	0	0
1222.B1.5.20.06	Marginal sea water	0	0	0.0247	0	0	0	0	0	0	0.4029	0	0	0	0	0	0	0.0022	0	0	0	0	0	0.104	0	0	0	0	0	0	0	0	0	0	0	0	0	0	0	0.0007	0	0.0003	0	0	0	0	0	0	0
1222.B3.5.15.06	Marginal sea water	0	0	0.0192	0	0	0	0	0	0	0.1017	0.0012	0	0	0	0	0	0.0012	0	0	0	0	0	0.2847	0	0	0	0	0	0	0	0	0	0	0	0	0	0	0	0.0002	0	0	0	0	0	0	0	0	0
1222.B1.5.21.06	Marginal sea water	0	0	0.0177	0	0	0	0	0	0	0.3842	0.0001	0	0	0	0	0	0.011	0	0	0	0	0	0.1779	0	0	0	0	0	0	0	0	0	0	0	0	0	0	0	0.0016	0	0.001	0	0	0	0	0	0	0
1222.B3.5.13.06	Marginal sea water	0	0	0.0053	0	0	0	0	0	0	0.1514	0	0	0	0	0	0	0.0019	0	0	0	0	0	0.3883	0	0	0	0	0	0	0	0	0	0	0	0	0	0	0	0	0	0	0	0	0	0	0	0	0
1235.sp0733	Marginal sea water	0	0.0002	0.0211	0	0	0	0	0	0	0.5936	0.0008	0	0	0	0	0	0.0002	0	0	0	0	0	0.0426	0	0	0	0	0	0.0004	0	0	0	0	0	0	0	0	0	0	0	0	0	0	0	0	0	0	0
1235.sp1344	Marginal sea water	0	0	0.0066	0	0	0	0	0	0	0.5635	0.0006	0	0	0	0	0	0.0016	0	0.0001	0	0	0	0.0702	0	0	0	0.0002	0	0.0003	0	0	0	0	0	0	0	0	0	0.0003	0	0	0	0	0	0	0	0	0
1235.sp0724	Marginal sea water	0	0	0.0252	0	0	0	0	0	0	0.6221	0.0003	0	0	0	0	0	0.0012	0	0.0001	0	0	0	0.0413	0	0	0	0	0	0.0002	0	0	0	0	0	0	0	0	0	0.0002	0	0.0001	0	0	0	0	0	0	0
1235.sp0747	Marginal sea water	0	0	0.0175	0	0	0	0	0.0003	0	0.5155	0.0003	0	0	0	0	0	0.0002	0	0.0001	0	0	0	0.039	0	0	0	0	0	0.0034	0	0	0	0	0	0	0	0	0	0.0001	0	0	0.0001	0	0	0	0	0	0
1235.sp1158	Marginal sea water	0	0	0.009	0	0	0	0	0	0	0.6314	0.0001	0	0	0	0	0	0.0009	0	0	0	0	0	0.0213	0	0	0	0	0	0	0	0	0	0	0	0	0	0	0	0	0	0	0	0	0	0	0	0	0
1235.sp1279	Marginal sea water	0	0.0002	0.0025	0	0	0	0	0	0	0.355	0.0001	0	0	0	0	0	0.0003	0	0.0001	0	0	0	0.2542	0	0	0	0	0	0	0	0	0	0	0	0	0	0	0	0	0	0	0	0	0	0	0	0	0
1235.sp1529	Marginal sea water	0	0.0001	0.007	0	0	0	0	0	0	0.4714	0.0001	0	0	0	0	0	0.0003	0	0	0	0	0	0.0785	0	0	0	0	0	0	0	0	0	0	0	0	0	0	0	0	0	0	0	0	0	0	0	0	0
1235.sp1535	Marginal sea water	0	0	0.0186	0	0	0	0	0	0	0.3703	0	0	0	0	0	0	0.0001	0	0	0	0	0	0.0196	0	0	0	0	0	0	0	0	0	0	0	0	0	0	0	0.0001	0	0	0	0	0	0	0	0	0
1235.sp1617	Marginal sea water	0	0	0.0201	0	0	0	0	0.0001	0	0.5772	0	0	0	0	0	0	0.0006	0	0	0	0	0	0.0596	0	0	0	0	0	0	0	0	0	0	0	0	0	0	0	0.0001	0	0	0	0	0	0	0	0	0
1235.sp0192	Marginal sea water	0	0	0.0358	0	0	0	0	0	0	0.4523	0.0001	0	0	0	0	0	0	0	0	0	0	0	0.001	0	0	0	0	0	0.0001	0	0	0	0	0	0	0	0	0	0	0	0	0	0	0	0	0	0	0
1235.sp0325	Marginal sea water	0	0	0.0013	0	0	0	0	0	0	0.3846	0.0001	0	0	0	0	0	0.0001	0	0	0	0	0	0.0754	0	0	0	0	0	0	0	0	0	0	0	0	0	0	0	0.0003	0	0.0001	0	0	0	0	0	0	0
1235.sp0342	Marginal sea water	0	0	0.0009	0	0	0	0	0	0	0.4203	0	0	0	0	0	0	0.0003	0	0	0	0	0	0.0119	0	0	0	0	0	0	0	0	0	0	0	0	0	0	0	0	0	0	0	0	0	0	0	0	0
1235.sp0702	Marginal sea water	0	0	0.0335	0	0	0	0	0	0	0.6506	0.0001	0	0	0	0	0	0.0002	0	0	0	0	0	0.0353	0	0	0	0	0	0.0001	0	0	0	0	0	0	0	0	0	0	0	0	0	0	0	0	0	0	0
1235.sp1020	Marginal sea water	0	0	0.0073	0	0	0	0	0.0001	0	0.1853	0	0	0	0	0	0	0.0001	0	0.0002	0	0	0	0.1933	0	0	0	0	0	0.0001	0	0	0	0	0	0	0	0	0	0	0	0	0.0001	0	0	0	0	0	0
1235.sp1023	Marginal sea water	0	0	0.0033	0	0	0	0	0.0001	0	0.1707	0.0001	0	0	0	0	0	0.0003	0	0	0	0	0	0.4312	0	0	0	0	0	0	0	0	0	0	0	0	0	0	0	0.0005	0	0	0	0	0	0	0	0	0
1235.sp1036	Marginal sea water	0	0	0.0016	0	0	0	0	0	0	0.1264	0.0008	0	0	0	0	0	0.0003	0	0.0001	0	0	0	0.6667	0	0	0	0	0	0.0001	0	0	0	0	0	0	0	0	0	0.0007	0	0	0	0	0	0	0	0	0
1235.sp1087	Marginal sea water	0	0	0.0029	0	0	0	0	0	0	0.3594	0	0	0	0	0	0	0.0001	0	0	0	0	0	0.0316	0	0	0	0	0	0	0	0	0	0	0	0	0	0	0	0	0	0	0	0	0	0	0	0	0
1235.sp1151	Marginal sea water	0	0	0.0302	0	0	0	0	0	0	0.5565	0.0001	0	0	0	0	0	0.0004	0	0	0	0	0	0.0488	0	0	0	0	0	0.0001	0	0	0	0	0	0	0	0	0	0	0	0	0	0	0	0	0	0	0
1235.sp1274	Marginal sea water	0	0	0.0012	0	0	0	0	0	0	0.2693	0	0	0	0	0	0	0.0005	0	0	0	0	0	0.3652	0	0	0	0	0	0.0001	0	0	0	0	0	0	0	0	0	0	0	0	0	0	0	0	0	0	0
1235.sp1276	Marginal sea water	0	0.0001	0.0027	0	0	0	0	0	0	0.2037	0	0	0	0	0	0	0.0001	0	0	0	0	0	0.4812	0	0	0	0	0	0	0	0	0	0	0	0	0	0	0	0	0	0	0.0002	0	0	0	0	0	0
1235.sp1389	Marginal sea water	0	0	0.0046	0	0	0	0	0	0	0.2132	0	0	0	0	0	0	0.0001	0	0.0001	0	0	0	0.1971	0	0	0	0	0	0	0	0	0	0	0	0	0	0	0	0	0	0	0	0	0	0	0	0	0
1235.sp1403	Marginal sea water	0	0	0.0036	0	0	0	0	0	0	0.5846	0.0007	0	0	0	0	0	0.0015	0	0.0001	0	0	0	0.0497	0	0	0	0.0002	0	0.0003	0	0	0	0.0001	0	0	0	0	0	0.0001	0	0.0002	0	0	0	0	0	0	0
1235.sp1407	Marginal sea water	0	0	0.0331	0	0	0	0	0	0	0.5227	0	0	0	0	0	0	0.0002	0	0.0001	0	0	0	0.0471	0	0	0	0	0	0	0	0	0	0	0	0	0	0	0	0.0005	0	0.0001	0	0	0	0	0	0	0
1235.sp1552	Marginal sea water	0	0	0.0012	0	0	0	0	0	0	0.6217	0	0	0	0	0	0	0.0001	0	0	0	0	0	0.0927	0	0	0	0	0	0	0	0	0	0	0	0	0	0	0	0.0002	0	0	0	0	0	0	0	0	0
1235.sp1560	Marginal sea water	0	0	0.0105	0	0	0	0	0	0	0.4225	0	0	0	0	0	0	0	0	0	0	0	0	0.1589	0	0	0	0	0	0	0	0	0	0	0	0	0	0	0	0.0002	0	0	0	0	0	0	0	0	0
1235.sp1632	Marginal sea water	0	0	0.0291	0	0	0	0	0	0	0.4566	0	0	0	0	0	0	0.0006	0	0	0	0	0	0.0046	0	0	0	0	0	0	0	0	0	0	0	0	0	0	0	0	0	0	0	0	0	0	0	0	0
1235.sp1648	Marginal sea water	0	0.0003	0.0106	0	0	0	0	0	0	0.6172	0	0	0	0	0	0	0.0008	0	0	0	0	0	0.0545	0	0	0	0	0	0	0	0	0.0001	0	0	0	0	0	0	0	0	0	0	0	0	0	0	0	0
1235.sp1935	Marginal sea water	0	0	0.0143	0	0	0	0	0	0	0.5055	0.0003	0	0	0	0	0	0.0006	0	0	0	0	0	0.1349	0	0	0	0	0	0	0	0	0	0	0	0	0	0	0	0	0	0	0	0	0	0	0	0	0
1235.sp1941	Marginal sea water	0	0	0.0157	0	0	0	0	0	0	0.4538	0.0001	0	0	0	0	0	0.0009	0	0	0	0	0	0.0232	0	0	0	0	0	0	0	0	0	0	0	0	0	0	0	0	0	0	0	0	0	0	0	0	0
1235.sp0333	Marginal sea water	0	0	0.0023	0	0	0	0	0	0	0.2962	0	0	0	0	0	0	0	0	0	0	0	0	0.0192	0	0	0	0	0	0	0	0	0	0	0	0	0	0	0	0	0	0	0	0	0	0	0	0	0
1235.sp0339	Marginal sea water	0	0	0.0016	0	0	0	0	0	0	0.5299	0.0004	0	0	0	0	0	0.0003	0	0	0	0	0	0.1091	0	0	0.0002	0	0	0	0	0	0	0	0	0	0	0	0	0.0002	0	0	0	0	0	0	0	0	0
1235.sp0382	Marginal sea water	0	0.0001	0.003	0	0	0	0	0	0	0.6472	0.0002	0	0	0	0	0	0.0001	0	0	0	0	0	0.0783	0	0	0	0	0	0.0002	0	0	0	0	0	0	0	0	0	0.0003	0	0	0.0001	0	0	0	0	0	0
1235.sp1027	Marginal sea water	0	0	0.0037	0	0	0	0	0	0	0.1386	0.0003	0	0	0	0	0	0	0	0.0001	0	0	0	0.0841	0	0	0	0	0	0.0001	0	0	0	0	0	0	0	0	0	0.0008	0	0	0	0	0	0	0	0	0
1235.sp1031	Marginal sea water	0	0	0.0013	0	0	0	0	0.0002	0	0.1763	0.0002	0	0	0	0	0	0	0	0	0	0	0	0.3183	0	0	0	0	0	0.0009	0	0	0	0	0	0	0	0	0	0.0069	0	0	0	0	0	0	0	0	0
1235.sp1039	Marginal sea water	0	0	0.0014	0	0	0	0	0	0	0.1173	0.0003	0	0	0	0	0	0	0	0.0001	0	0	0	0.1092	0	0	0	0	0	0	0	0	0	0	0	0	0	0	0	0.0006	0	0	0	0	0	0	0	0	0
1235.sp1013	Marginal sea water	0	0.0001	0.0054	0	0	0	0	0	0	0.2122	0	0	0	0	0	0	0.0001	0	0	0	0	0	0.1708	0	0	0	0	0	0	0	0	0	0	0	0	0	0	0	0.0003	0	0	0	0	0	0	0	0	0
1235.sp1543	Marginal sea water	0	0	0.0028	0	0	0	0	0	0	0.397	0.0006	0	0	0	0	0	0.0003	0	0	0	0	0	0.1027	0	0	0	0	0	0	0	0	0	0	0	0	0	0	0	0	0	0	0	0	0	0	0	0	0
1235.sp0714	Marginal sea water	0	0.0001	0.0487	0	0	0	0	0	0	0.3583	0	0	0	0	0	0	0.0002	0	0	0	0	0	0.0119	0	0	0	0	0	0.0001	0	0	0	0	0	0	0	0	0	0	0	0	0	0	0	0	0	0	0
1235.sp1601	Marginal sea water	0	0	0.026	0	0	0	0	0	0	0.4258	0.0001	0	0	0	0	0	0.0002	0	0	0	0	0	0.0196	0	0	0	0	0	0	0	0	0	0	0	0	0	0	0	0.0001	0	0	0	0	0	0	0	0	0
1235.sp1533	Marginal sea water	0	0	0.0155	0	0	0	0	0	0	0.4045	0.0006	0	0	0	0	0	0.0005	0	0.0002	0	0	0	0.0192	0	0	0	0	0	0	0	0	0	0	0	0	0	0	0	0.0001	0	0	0	0	0	0	0	0	0
1235.sp1155	Marginal sea water	0	0	0.0508	0	0	0	0	0	0	0.4779	0	0	0	0	0	0	0.0004	0	0	0	0	0	0.0024	0	0	0	0	0	0	0	0	0	0	0	0	0	0	0	0	0	0	0	0	0	0	0	0	0
1235.sp1294	Marginal sea water	0	0.0001	0.0635	0	0	0	0	0	0	0.4209	0	0	0	0	0	0	0.0001	0	0	0	0	0	0.004	0	0	0	0	0	0.0002	0	0	0	0	0	0	0	0	0	0	0	0	0	0	0	0	0	0	0
1235.sp0200	Marginal sea water	0	0	0.0248	0	0	0	0	0	0	0.3792	0.0001	0	0	0	0	0	0.0001	0	0	0	0	0	0.0054	0	0	0	0	0	0.0001	0	0	0	0	0	0	0	0	0	0	0	0	0	0	0	0	0	0	0
1235.sp0195	Marginal sea water	0	0	0.0487	0	0	0	0	0	0	0.347	0.0002	0	0	0	0	0	0.0005	0	0.0001	0	0	0	0.0057	0	0	0	0	0	0.0001	0	0	0	0	0	0	0	0	0	0	0	0	0	0	0	0	0	0	0
1235.sp0351	Marginal sea water	0	0	0.0055	0	0	0	0	0	0	0.6778	0	0	0	0	0	0	0	0	0	0	0	0	0.1341	0	0	0	0	0	0	0	0	0	0	0	0	0	0	0	0.0042	0	0	0	0	0	0	0	0	0
1235.sp0721	Marginal sea water	0	0	0.0578	0	0	0	0	0	0	0.3544	0.0001	0	0	0	0	0	0.0003	0	0	0	0	0	0.0055	0	0	0	0	0	0.0001	0	0	0	0	0	0	0	0	0	0	0	0	0	0	0	0	0	0	0
1235.sp1280	Marginal sea water	0	0.0001	0.013	0	0	0	0	0	0	0.2671	0.0005	0	0	0	0	0	0.0007	0	0	0	0	0	0.2408	0.0001	0	0	0	0	0.0001	0	0	0	0	0	0	0	0	0	0.0001	0	0	0	0	0	0	0	0	0
1235.sp1284	Marginal sea water	0	0	0.0644	0	0	0	0	0	0	0.4682	0	0	0	0	0	0	0.0003	0	0	0	0	0	0.0042	0	0	0	0	0	0.0001	0	0	0	0	0	0	0	0	0	0	0	0	0	0	0	0	0	0	0
1235.sp1286	Marginal sea water	0	0	0.0331	0	0	0	0	0	0	0.3844	0	0	0	0	0	0	0.0003	0	0	0	0	0	0.0057	0	0	0	0	0	0.0001	0	0	0	0	0	0	0	0	0	0	0	0	0	0	0	0	0	0	0
1235.sp1304	Marginal sea water	0	0	0.0884	0	0	0	0	0	0	0.2759	0.0001	0	0	0	0	0	0.0004	0	0.0001	0	0	0	0.0119	0	0	0	0	0	0.0001	0	0	0	0	0	0	0	0	0	0	0	0	0	0	0	0	0	0	0
1235.sp1399	Marginal sea water	0	0	0.0118	0	0	0	0	0	0	0.1585	0.0007	0	0	0	0	0	0	0	0	0	0	0	0.1375	0	0	0	0	0	0	0	0	0	0	0	0	0	0	0	0.0017	0	0	0	0	0	0	0	0	0
1235.sp1402	Marginal sea water	0	0	0.0515	0	0	0	0	0	0	0.4523	0	0	0	0	0	0	0.0002	0	0	0	0	0	0.0101	0	0	0	0	0	0.0001	0	0	0	0	0	0	0	0	0	0	0	0	0	0	0	0	0	0	0
1235.sp1404	Marginal sea water	0	0	0.03	0	0	0	0	0	0	0.4743	0	0	0	0	0	0	0	0	0	0	0	0	0.0014	0	0	0	0	0	0	0	0	0	0	0	0	0	0	0.0001	0	0	0	0	0	0	0	0	0	0
1235.sp1526	Marginal sea water	0	0	0.0193	0	0	0	0	0	0	0.3836	0.0002	0	0	0	0	0	0.0001	0	0.0001	0	0	0	0.0173	0	0	0	0	0	0	0	0	0	0	0	0	0	0	0	0	0	0	0	0	0	0	0	0	0
1235.sp1550	Marginal sea water	0	0	0.017	0	0	0	0	0	0	0.4638	0	0	0	0	0	0	0.0006	0	0	0	0	0	0.0132	0	0	0	0	0	0	0	0	0	0	0	0	0	0	0	0.0001	0	0	0.0001	0	0	0	0	0	0
1235.sp1573	Marginal sea water	0	0	0.0187	0	0	0	0	0	0	0.4017	0	0	0	0	0	0	0.0004	0	0	0	0	0	0.0141	0	0	0	0	0	0	0	0	0	0	0	0	0	0	0	0	0	0	0	0	0	0	0	0	0
1235.sp1613	Marginal sea water	0	0	0.0258	0	0	0	0	0	0	0.4449	0.0001	0	0	0	0	0	0.0001	0	0	0	0	0	0.0188	0	0	0	0	0	0	0	0	0	0	0	0	0	0	0	0	0	0	0	0	0	0	0	0	0
1235.sp1933	Marginal sea water	0	0	0.0545	0	0	0	0	0	0	0.406	0.0003	0	0	0	0	0	0.0006	0	0	0	0	0	0.0152	0	0	0	0	0	0	0	0	0	0	0	0	0	0	0	0	0	0	0	0	0	0	0	0	0
1235.sp1944	Marginal sea water	0	0	0.0228	0	0	0	0	0	0	0.4408	0	0	0	0	0	0	0.0002	0	0	0	0	0	0.0135	0	0	0	0	0	0	0	0	0	0	0	0	0	0	0	0.0001	0	0	0	0	0	0	0	0	0
1235.sp0368	Marginal sea water	0	0	0.0022	0	0	0	0	0.0005	0	0.5859	0	0	0	0	0	0	0.002	0	0	0	0	0	0.1435	0	0	0	0	0	0	0	0	0	0	0	0	0	0	0	0.0003	0	0	0	0	0	0	0	0	0
1240.0206T	Marginal sea water	0	0	0.0113	0	0	0	0	0	0	0.1802	0.0021	0	0	0	0	0	0	0	0	0	0	0	0.0889	0	0	0	0	0	0	0	0	0	0	0	0	0	0	0	0.0005	0	0	0	0	0	0	0	0	0
1240.1305T	Marginal sea water	0	0	0.0125	0	0	0	0	0	0	0.0751	0	0	0	0	0	0	0.0001	0	0	0	0	0	0.6673	0	0	0	0	0	0	0	0	0	0	0	0	0	0	0	0	0	0	0	0	0	0	0	0	0
1240.1503TCDNA	Marginal sea water	0	0.0008	0.0206	0	0	0	0	0	0	0.1229	0.0003	0	0	0	0	0	0.0001	0	0.0001	0	0	0	0.5121	0.0001	0	0	0	0	0.0005	0	0	0	0	0	0	0	0	0.0003	0	0	0	0.001	0	0	0	0	0	0
1240.0109TCDNA	Marginal sea water	0	0	0.0279	0	0	0	0	0	0	0.2125	0.0095	0	0	0	0	0	0.0002	0	0.0001	0	0	0	0.1388	0.0003	0	0	0	0	0.0079	0	0	0	0	0	0	0	0	0	0	0	0	0	0	0	0	0	0	0
1240.0505TCDNA	Marginal sea water	0	0	0.0046	0	0	0	0	0	0	0.1091	0.0003	0	0	0	0	0	0.0009	0	0	0	0	0	0.4878	0	0	0	0	0	0.0003	0	0	0	0	0	0	0	0	0.0008	0.0002	0	0.0001	0	0	0	0	0	0	0
1240.2704TCDNA	Marginal sea water	0	0.0001	0.0089	0	0	0	0	0	0	0.1643	0.0002	0	0	0	0	0	0	0	0	0	0	0	0.5345	0	0	0	0	0	0.0002	0	0	0	0	0	0	0	0	0.0003	0.0011	0	0	0	0	0	0	0	0	0
1240.1210TCDNA	Marginal sea water	0	0.0002	0.0135	0	0	0	0	0	0	0.1598	0.0181	0	0	0	0	0	0	0	0.001	0	0	0	0.3453	0.0003	0	0	0	0	0.0242	0	0	0	0.0002	0	0	0	0	0	0.0001	0	0	0.0002	0	0	0	0	0	0
1240.1409TCDNA	Marginal sea water	0	0	0.0234	0	0	0	0	0	0	0.2208	0.007	0	0	0	0	0	0	0	0.0006	0	0	0	0.4047	0	0	0	0	0	0.0065	0	0	0	0	0	0	0	0	0	0	0	0	0.0002	0	0	0	0	0	0
1240.0401TCDNA	Marginal sea water	0	0.0009	0.0384	0	0	0	0	0	0	0.063	0.0059	0	0	0	0	0	0.0033	0	0.0095	0	0	0	0.2959	0.003	0	0	0.0001	0	0.0039	0	0	0	0	0	0	0	0	0	0.0002	0	0.0002	0.0092	0	0	0	0	0	0.0002
1240.0806TCDNA	Marginal sea water	0	0	0.0029	0	0	0	0	0	0	0.285	0.0003	0	0	0	0	0	0.0001	0	0	0	0	0	0.1638	0	0	0	0	0	0.0002	0	0	0	0	0	0	0	0	0	0.0001	0	0	0	0	0	0	0	0	0
1240.1101TCDNA	Marginal sea water	0	0.0005	0.0352	0	0	0	0	0	0	0.0542	0.0053	0	0	0	0	0	0.0026	0	0.008	0	0	0	0.3586	0.0048	0	0	0	0	0.0029	0	0	0	0.0001	0	0	0	0	0	0	0	0.0001	0.0054	0	0	0	0	0	0.0001
1240.1210T	Marginal sea water	0	0.0001	0.0709	0	0	0	0	0	0	0.1489	0.0061	0	0	0	0	0	0	0	0.0012	0	0	0	0.1713	0.0022	0	0	0	0	0.0116	0	0	0	0	0	0	0	0	0	0	0	0	0.0002	0	0	0	0	0	0
1240.1512BCDNA	Marginal sea water	0	0.0004	0.0572	0	0	0	0	0	0	0.0944	0.0008	0	0	0	0	0	0.015	0	0.0088	0	0	0	0.0029	0.0134	0	0	0	0	0.0005	0	0	0.0001	0.0002	0	0	0	0	0	0.0003	0	0	0.0084	0	0	0	0	0	0
1240.1910TCDNA	Marginal sea water	0	0	0.0109	0	0	0	0	0	0	0.1825	0.0289	0	0	0	0	0	0.0001	0	0.001	0	0	0	0.3235	0.0013	0	0	0	0	0.0119	0	0	0	0	0	0	0	0	0	0	0	0.0001	0.0003	0	0	0	0	0	0
1240.2112T	Marginal sea water	0	0.0001	0.0502	0	0	0	0	0	0	0.0327	0.0024	0	0	0	0.0001	0	0.0032	0	0.0083	0	0	0	0.2298	0.0231	0	0	0	0	0.0007	0	0	0	0	0	0	0	0	0.0001	0.0001	0	0.0002	0.0013	0	0	0	0	0	0
1240.2408TCDNA	Marginal sea water	0	0	0.0206	0	0	0	0	0	0	0.2017	0.0144	0	0	0	0	0	0.0003	0	0.0001	0	0	0	0.1664	0.0002	0	0	0	0	0.0076	0	0	0	0	0	0	0	0	0	0.0001	0	0.0001	0	0	0	0	0	0	0
1240.2610BCDNA	Marginal sea water	0	0.0003	0.045	0	0	0	0	0	0	0.0763	0.0037	0	0	0	0	0	0.0075	0	0.0171	0	0	0	0.0086	0.0097	0	0	0.0001	0	0.0006	0	0	0	0	0	0	0	0	0	0.0001	0	0.0002	0.0135	0	0	0	0	0	0
1240.2906TCDNA	Marginal sea water	0	0	0.0129	0	0	0	0	0	0	0.2704	0.0002	0	0	0	0	0	0	0	0	0	0	0	0.1254	0	0	0	0	0	0	0	0	0	0	0	0	0	0	0	0	0	0	0	0	0	0	0	0	0
1240.0803TCDNA	Marginal sea water	0	0.0002	0.0196	0	0	0	0	0	0	0.1251	0.0005	0	0	0	0	0	0.0006	0	0.0011	0	0	0	0.4781	0.0009	0	0	0	0	0.0012	0	0	0	0.0001	0	0	0	0	0.0006	0.0002	0	0.0001	0.0012	0	0	0	0	0	0
1240.0505T	Marginal sea water	0	0	0.0041	0	0	0	0	0	0	0.0404	0.0001	0	0	0	0	0	0.0001	0	0	0	0	0	0.7494	0	0	0	0	0	0.0003	0	0	0	0	0	0	0	0	0.0001	0	0	0	0	0	0	0	0	0	0
1240.0704TCDNA	Marginal sea water	0	0	0.0083	0	0	0	0	0	0	0.2208	0.0004	0	0	0	0	0	0.0029	0	0.0001	0	0	0	0.3129	0	0	0	0.0001	0	0.001	0	0	0	0	0	0	0	0	0	0	0	0	0	0	0	0	0	0	0
1240.1409T	Marginal sea water	0	0	0.0637	0	0	0	0	0	0	0.0835	0.002	0	0	0	0	0	0.0001	0	0.0003	0	0	0	0.4663	0.0007	0	0	0	0	0.0017	0	0	0	0	0	0	0	0	0	0	0	0	0	0	0	0	0	0	0
1240.2809TCDNA	Marginal sea water	0	0.0001	0.0253	0	0	0	0	0	0	0.2797	0.0053	0	0	0	0	0	0.0001	0	0.0007	0	0	0	0.1947	0.0001	0	0	0	0	0.0099	0	0	0	0	0	0	0	0	0	0	0	0	0	0	0	0	0	0	0
1240.2004TCDNA	Marginal sea water	0	0.0001	0.0097	0	0	0	0	0	0	0.1949	0.0003	0	0	0	0	0	0.0001	0	0	0	0	0	0.3257	0	0	0	0	0	0	0	0	0	0	0	0	0	0	0.0003	0	0	0	0	0	0	0	0	0	0
1240.0109T	Marginal sea water	0	0	0.0224	0	0	0	0	0	0	0.1078	0.0005	0	0	0	0	0	0	0	0	0	0	0	0.2716	0	0	0	0	0	0	0	0	0	0	0	0	0	0	0	0	0	0	0	0	0	0	0	0	0
1240.2206TCDNA	Marginal sea water	0	0	0.0082	0	0	0	0	0	0	0.283	0.0006	0	0	0	0	0	0.0001	0	0	0	0	0	0.1228	0	0	0	0	0	0.001	0	0	0	0	0	0	0	0	0	0.0001	0	0.0001	0	0	0	0	0	0	0
1240.0710TCDNA	Marginal sea water	0	0.0002	0.0193	0	0	0	0	0	0	0.2045	0.0022	0	0	0	0	0	0.0001	0	0.0007	0	0	0	0.2835	0.0012	0	0	0	0	0.0046	0	0	0	0.0001	0	0	0	0	0	0	0	0	0	0	0	0	0	0	0
1240.2906B	Marginal sea water	0	0	0.023	0	0	0	0	0	0	0.0874	0.0002	0	0	0	0	0	0	0	0	0	0	0	0.2433	0	0	0	0	0	0.0001	0	0	0	0	0	0	0	0	0	0	0	0	0	0	0	0	0	0	0
1240.2209T	Marginal sea water	0	0.0001	0.0235	0	0	0	0	0	0	0.1031	0.0034	0	0	0	0	0	0	0	0.0013	0	0	0	0.2029	0.0013	0	0	0	0	0.002	0	0	0	0	0	0	0	0	0	0.0001	0	0	0	0	0	0	0	0	0
1240.0709TCDNA	Marginal sea water	0	0.0001	0.0335	0	0	0	0	0	0	0.2954	0.0047	0	0	0	0	0	0	0	0.0003	0	0	0	0.103	0	0	0	0	0	0.0047	0	0	0	0	0	0	0	0	0	0	0	0	0	0	0	0	0	0	0
1240.1708B	Marginal sea water	0	0	0.0083	0	0	0	0	0	0	0.0948	0.0004	0	0	0	0	0	0.0001	0	0	0	0	0	0.3142	0.0001	0	0	0	0	0.0015	0	0	0	0	0	0	0	0	0	0	0	0	0.0001	0	0	0	0	0	0
1240.2112BCDNA	Marginal sea water	0	0.0002	0.0551	0	0	0	0	0	0	0.075	0.0026	0	0	0	0	0	0.0086	0	0.0139	0	0	0	0.0099	0.0111	0	0	0.0001	0	0.0004	0	0	0	0	0	0.0001	0	0	0	0.0002	0	0	0.014	0	0	0	0	0	0
1240.1708BCDNA	Marginal sea water	0	0	0.0099	0	0	0	0	0	0	0.1863	0.0023	0	0	0	0	0	0.0002	0	0.0001	0	0	0	0.1952	0	0	0	0	0	0.0015	0	0	0	0	0	0	0	0	0	0.0001	0	0.0001	0	0	0	0	0	0	0
1240.0102B	Marginal sea water	0	0	0.0734	0	0	0	0	0	0	0.0449	0.0027	0	0	0	0	0	0.0002	0	0.0093	0	0	0	0.0018	0.0181	0	0	0	0	0.0002	0	0	0	0	0	0	0	0	0.0003	0.0002	0	0	0.001	0	0	0	0	0	0
1240.1708T	Marginal sea water	0	0	0.0373	0	0	0	0	0	0	0.0792	0.0009	0	0	0	0	0	0.0001	0	0	0	0	0	0.0014	0.0001	0	0	0	0	0	0	0	0	0.0001	0	0	0	0	0	0	0	0	0.0001	0	0	0	0	0	0
1240.2809BCDNA	Marginal sea water	0	0	0.0541	0	0	0	0	0	0	0.283	0.002	0	0	0	0	0	0	0	0.001	0	0	0	0.0056	0.0006	0	0	0.0001	0	0.0002	0	0	0	0	0	0	0	0	0	0.0002	0	0	0.0002	0	0	0	0	0	0
1240.1204BCDNA	Marginal sea water	0	0.0001	0.0382	0	0	0	0	0	0	0.1746	0.0027	0	0	0	0	0	0.0006	0	0	0	0	0	0.0091	0.0001	0	0	0	0	0.0004	0	0	0	0.0004	0	0.0001	0	0	0	0	0	0	0	0	0	0	0	0	0
1240.1910B	Marginal sea water	0	0.0027	0.0201	0	0	0	0	0	0	0.0473	0.0087	0	0	0	0	0	0.0003	0	0.0007	0	0	0	0.0094	0.0004	0	0	0.0009	0	0.0015	0	0	0	0.0006	0	0	0	0	0	0.0013	0	0	0.0004	0	0.0001	0	0	0	0
1240.0709BCDNA	Marginal sea water	0	0	0.0478	0	0	0	0	0	0	0.1817	0.0012	0	0	0	0	0	0	0	0.0009	0	0	0	0.0288	0.0002	0	0	0	0	0.0002	0	0	0	0	0	0	0	0	0	0	0	0	0.0002	0	0	0	0	0	0
1240.0710BCDNA	Marginal sea water	0	0	0.0353	0	0	0	0	0	0	0.2177	0.0008	0	0	0	0	0	0.0002	0	0.0028	0	0	0	0.0168	0.0014	0	0	0	0	0.0003	0	0	0	0	0	0	0	0	0	0.0002	0	0	0.0003	0	0	0	0	0	0
1240.2105B	Marginal sea water	0	0.0001	0.0153	0	0	0	0	0	0	0.0898	0.0004	0	0	0	0	0	0.0007	0	0.0001	0	0	0	0.0028	0	0	0	0	0	0.0001	0	0	0	0	0	0	0	0	0	0	0	0	0	0	0	0	0	0	0
1240.2604BCDNA	Marginal sea water	0	0	0.0185	0	0	0	0	0	0	0.2561	0.0003	0	0	0	0	0	0	0	0	0	0	0	0.0078	0	0	0	0	0	0.0001	0	0	0	0	0	0	0	0	0.0003	0.0001	0	0	0	0	0	0	0	0	0
1240.1801BCDNA	Marginal sea water	0	0.0001	0.0539	0	0	0	0	0	0	0.1297	0.0061	0	0	0	0	0	0.0042	0	0.0039	0	0	0	0.0024	0.0084	0	0	0	0	0.0003	0	0	0.0001	0.0004	0	0	0	0	0.0001	0.0003	0	0.0001	0.0055	0	0.0001	0	0	0	0
1240.1409BCDNA	Marginal sea water	0	0.0001	0.0449	0	0	0	0	0	0	0.2125	0.0016	0	0	0	0	0	0.0001	0	0.0017	0	0	0	0.0019	0.0004	0	0	0	0	0.0005	0	0	0	0.0002	0	0	0	0	0	0.0002	0	0	0.0001	0	0	0	0	0	0
1240.0803BCDNA	Marginal sea water	0	0.0002	0.0618	0	0	0	0	0	0	0.0957	0.0022	0	0	0	0	0	0.0003	0	0.0024	0	0	0	0.0117	0.0057	0	0	0	0	0.0003	0	0	0	0.0004	0	0	0	0	0.0008	0.0002	0	0.0001	0.0023	0	0	0	0	0	0
1240.1305B	Marginal sea water	0	0.0002	0.0284	0	0	0	0	0	0	0.0388	0.0008	0	0	0	0	0	0.0158	0	0	0	0	0	0.0035	0.0002	0	0	0	0	0.0001	0	0	0	0	0	0	0	0	0	0	0	0	0	0	0	0	0	0	0
1240.0206TCDNA	Marginal sea water	0	0.0001	0.0071	0	0	0	0	0	0	0.1582	0.002	0	0	0	0	0	0	0	0	0	0	0	0.0354	0	0	0	0	0	0.0003	0	0	0	0	0	0	0	0	0	0.0017	0	0.0002	0	0	0	0	0	0	0
1240.1208TCDNA	Marginal sea water	0	0	0.0225	0	0	0	0	0	0	0.2095	0.0013	0	0	0	0	0	0	0	0	0	0	0	0.1517	0	0	0	0	0	0.0005	0	0	0	0	0	0	0	0	0	0	0	0	0	0	0	0	0	0	0
1240.0707TCDNA	Marginal sea water	0	0	0.0166	0	0	0	0	0	0	0.2041	0	0	0	0	0	0	0	0	0.0001	0	0	0	0.0057	0	0	0	0	0	0.0001	0	0	0	0	0	0	0	0	0	0	0	0	0	0	0	0	0	0	0
1240.1307TCDNA	Marginal sea water	0	0	0.0376	0	0	0	0	0	0	0.1894	0.0004	0	0	0	0	0	0	0	0.0001	0	0	0	0.0035	0	0	0	0	0	0.0001	0	0	0	0.0004	0	0	0	0	0	0.0001	0	0	0	0	0	0	0	0	0
1240.2610B	Marginal sea water	0	0	0.1121	0	0	0	0	0	0	0.0643	0.0015	0	0	0	0	0	0.0013	0	0.0093	0	0	0	0.0018	0.0294	0	0	0	0	0	0	0	0	0.0001	0	0	0	0	0	0	0	0	0.0013	0	0	0	0	0	0.0001
1240.1208BCDNA	Marginal sea water	0	0	0.0574	0	0	0	0	0	0	0.1685	0.001	0	0	0	0	0	0.0002	0	0.0001	0	0	0	0.0123	0	0	0	0	0	0.0004	0	0	0	0	0	0	0	0	0	0	0	0	0	0	0	0	0	0	0
1240.1210BCDNA	Marginal sea water	0	0.0002	0.0303	0	0	0	0	0	0	0.1748	0.002	0	0	0	0	0	0	0	0.0022	0	0	0	0.0146	0.0008	0	0	0.0001	0	0.0011	0	0	0	0	0	0	0	0	0	0	0	0	0.0003	0	0	0	0	0	0.0001
1240.1305BCDNA	Marginal sea water	0	0	0.0188	0	0	0	0	0	0	0.148	0.0009	0	0	0	0	0	0.0064	0	0	0	0	0	0.0041	0	0	0	0	0	0.0001	0	0	0	0	0	0	0	0	0.0001	0.0001	0	0	0	0	0	0	0	0	0
1240.1305TCDNA	Marginal sea water	0	0	0.0094	0	0	0	0	0.0001	0	0.1073	0.0009	0	0	0	0	0	0.0002	0	0.0001	0	0	0	0.1976	0	0	0	0	0	0	0	0	0	0	0	0	0	0	0.0003	0.001	0	0.0002	0	0	0	0	0	0	0
1240.0505B	Marginal sea water	0	0.0001	0.0276	0	0	0	0	0	0	0.1495	0.0016	0	0	0	0	0	0.0002	0	0	0	0	0	0.0066	0	0	0	0	0	0.0001	0	0	0	0.0002	0	0	0	0	0.0007	0	0	0	0	0	0	0	0	0	0
1240.1503B	Marginal sea water	0	0.0001	0.0324	0	0	0	0	0	0	0.0212	0.001	0	0	0	0	0	0.0001	0	0.0001	0	0	0	0.0025	0.0045	0	0	0	0	0.0001	0	0	0	0.0003	0	0	0	0	0.0004	0.0002	0	0	0.0006	0	0	0	0	0	0
1240.2209BCDNA	Marginal sea water	0	0	0.0564	0	0	0	0	0	0	0.1874	0.0034	0	0	0	0	0	0	0	0.0043	0	0	0	0.0066	0.0019	0	0	0	0	0.0001	0	0	0	0.0001	0	0	0	0	0	0	0	0	0.0001	0	0	0	0	0	0
1580.BBA.number2.filt.	Marginal sea water	0	0.0008	0.0727	0	0	0	0	0	0	0.1858	0.0082	0	0	0.0001	0	0	0.0029	0	0.0009	0	0	0	0.2151	0	0	0	0.0002	0	0.0088	0	0	0.0001	0.0007	0	0	0	0	0	0.0014	0	0.0008	0.0003	0	0.0003	0.0001	0	0	0
1580.BBA.number1.filt.	Marginal sea water	0	0.001	0.0643	0	0	0	0	0	0	0.1774	0.0083	0	0	0	0	0	0.0014	0	0.0015	0	0	0	0.2614	0	0	0	0.0001	0	0.0106	0	0	0	0.0005	0	0	0	0	0	0.0015	0	0.0005	0.0004	0	0.0002	0	0	0	0.0002
1580.BBB.number1.filt.	Marginal sea water	0	0.0012	0.0445	0	0	0	0	0	0.0001	0.1255	0.0067	0	0	0	0.0008	0	0.0139	0.0001	0.0027	0	0	0	0.1868	0	0	0	0	0	0.0105	0	0	0	0.0003	0	0	0	0	0	0.0053	0	0.0002	0.0009	0	0	0	0	0	0.0006
1580.BBB.number2.filt.	Marginal sea water	0	0.001	0.0584	0.0001	0	0	0	0.0001	0	0.1557	0.0066	0	0	0	0.0008	0	0.0121	0	0.003	0	0	0	0.1864	0	0.0002	0	0.0003	0	0.014	0	0	0	0.0005	0	0	0	0.0003	0	0.0067	0	0.0002	0.0001	0	0	0	0	0	0.0003
2080.S16D40	Ocean water	0	0	0.0391	0	0	0	0	0	0	0.0295	0.0047	0	0	0	0	0	0.0001	0	0.0042	0	0	0	0.4037	0.002	0	0	0	0	0.004	0	0	0	0	0	0	0	0	0	0.0001	0	0	0	0	0	0	0	0	0.0001
2080.S16D90	Ocean water	0	0.0011	0.0342	0	0	0	0	0.0001	0	0.0243	0.0065	0	0	0	0	0	0.0001	0	0.056	0	0	0	0.1335	0.0019	0	0.0005	0	0	0.004	0	0	0	0	0.0001	0	0	0	0	0.0009	0	0.0002	0.007	0	0.0006	0	0	0	0
2080.S24D2085	Ocean water	0	0.0111	0.0061	0	0	0	0	0	0	0.015	0.0061	0	0	0	0	0	0	0	0.0777	0	0	0	0.0142	0.0021	0	0	0	0	0.001	0	0	0	0	0	0.0001	0	0	0	0.0263	0	0.0001	0.0051	0	0	0	0	0	0
2080.S24D35	Ocean water	0	0.0002	0.0357	0	0	0	0	0	0	0.0339	0.009	0	0	0	0	0	0	0	0.0036	0	0	0	0.4108	0.0011	0	0	0	0	0.0076	0	0	0	0.0003	0.0001	0	0	0	0	0.0001	0	0	0.001	0	0	0	0	0	0
2080.S24D85	Ocean water	0	0.0014	0.0356	0	0	0	0	0.0001	0	0.0131	0.0098	0	0	0	0	0	0.0001	0	0.0574	0	0	0	0.1905	0.0021	0	0.0011	0	0	0.0031	0	0	0	0	0	0	0	0	0	0.0005	0	0	0.0087	0	0.0016	0	0	0	0
2080.S26D75.100	Ocean water	0	0.0001	0.0673	0	0	0	0	0	0	0.0361	0.0105	0	0	0	0	0	0	0	0.0096	0	0	0	0.3373	0.0016	0	0	0	0	0.0108	0	0	0	0.0005	0	0	0	0	0	0.0004	0	0	0.0041	0	0.0002	0	0	0	0
2080.S30D60	Ocean water	0	0.0001	0.0336	0	0	0	0	0	0	0.0224	0.0051	0	0	0	0	0	0	0	0.0035	0	0	0	0.4183	0.0045	0	0	0	0	0.0057	0	0	0	0.001	0	0	0	0	0	0.0008	0	0	0	0	0	0	0	0	0
2080.S39D2585	Ocean water	0	0.0033	0.0025	0	0	0	0	0	0	0.0074	0.0011	0	0	0	0	0	0.0001	0	0.0212	0	0	0	0.002	0.0008	0	0	0	0	0.0001	0	0	0	0	0	0	0	0	0	0.0006	0	0	0.0015	0	0.0001	0	0	0	0
2080.S63D60.85	Ocean water	0	0.0001	0.1214	0	0	0	0	0	0	0.151	0.0015	0	0	0	0	0	0.0002	0	0.0001	0	0	0	0.2112	0.001	0	0	0	0	0.0004	0	0	0	0	0	0	0	0	0	0.0003	0	0	0	0	0	0	0	0	0
2080.S71D350.400	Ocean water	0	0.0017	0.0178	0	0	0	0	0	0	0.0195	0.0038	0	0	0	0	0	0	0	0.0102	0	0	0	0.0043	0.0004	0	0	0	0	0.0012	0	0	0	0	0	0	0	0	0	0.0007	0	0	0.0027	0	0	0	0	0	0
2080.S30D215	Ocean water	0	0.008	0.0319	0	0	0	0	0	0	0.0181	0.0093	0	0	0	0	0	0	0	0.0372	0	0	0	0.0073	0.0001	0	0	0	0	0.0009	0	0	0	0	0	0	0	0	0	0.001	0	0	0.0088	0	0.0003	0	0	0	0
2080.S42D60.85	Ocean water	0	0.0002	0.0168	0	0	0	0	0	0	0.0272	0.0045	0	0	0	0	0	0.0002	0	0.0035	0	0	0	0.2486	0.0034	0	0	0	0	0.0038	0	0	0	0	0.0004	0	0	0	0	0.0043	0	0	0	0	0	0	0	0	0
2080.S48D85	Ocean water	0	0.0003	0.0253	0	0	0	0	0	0	0.0254	0.0065	0	0	0.0001	0	0	0	0	0.0067	0	0	0	0.243	0.0009	0	0	0	0	0.0025	0	0	0	0	0.0001	0.0001	0	0	0	0.0004	0	0.0001	0	0	0	0	0	0	0
2080.S71D62	Ocean water	0	0.0001	0.0643	0	0	0	0	0	0	0.0646	0.0073	0	0	0	0	0	0.0001	0	0.0018	0	0	0	0.0352	0.0057	0	0	0.0001	0	0.0011	0	0	0	0	0	0	0	0	0	0.0003	0	0	0.0007	0	0	0	0	0	0
2080.S16D2165	Ocean water	0	0.0087	0.0082	0	0	0	0	0	0	0.008	0.0027	0	0	0	0	0	0	0	0.0648	0	0	0	0.0054	0.0012	0	0.0001	0	0	0.0012	0	0	0	0	0	0	0	0	0	0.0023	0	0	0.0073	0	0.0009	0	0	0	0
2080.S26D350.400	Ocean water	0	0.0135	0.0243	0	0	0	0	0	0	0.0145	0.003	0	0	0	0	0	0	0	0.024	0	0	0	0.0011	0	0	0	0	0	0.0011	0	0	0	0	0	0	0	0	0	0.0029	0	0	0.0118	0	0	0	0	0	0
2080.S48D2335	Ocean water	0	0.0016	0.0019	0	0	0	0	0	0	0.0083	0.0021	0	0	0	0	0	0	0	0.0239	0	0	0	0.0015	0.0012	0	0	0	0	0.0003	0	0	0	0	0	0	0	0	0	0.0007	0	0	0.0012	0	0	0	0	0	0
2080.S48D835	Ocean water	0	0.0022	0.0025	0	0	0	0	0	0	0.004	0.0005	0	0	0	0	0	0.0002	0	0.0087	0	0	0	0.0024	0	0	0	0	0	0.0003	0	0	0	0	0	0	0	0	0	0.0011	0	0	0.0013	0	0	0	0	0	0
2080.S33D60.85	Ocean water	0	0.0003	0.03	0	0	0	0	0	0	0.0272	0.004	0	0	0	0	0	0.0002	0	0.0043	0	0	0	0.3255	0.0043	0	0	0	0	0.0022	0	0	0	0.0003	0.0001	0	0	0	0	0.0006	0	0	0	0	0	0	0	0	0
2080.S79D240	Ocean water	0	0.0011	0.015	0	0	0	0	0	0	0.0261	0.0045	0	0	0	0	0	0.0002	0	0.0107	0	0	0	0.006	0	0	0	0	0	0.0021	0	0	0	0	0	0	0	0	0	0.0002	0	0	0.0019	0	0.0001	0	0	0	0
2080.S79D740	Ocean water	0	0.0011	0.021	0	0	0	0	0	0	0.0248	0.0101	0	0	0	0	0	0	0	0.0165	0	0	0	0.0109	0.0007	0	0	0	0	0.0017	0	0	0	0	0.0002	0	0	0	0	0.0011	0	0	0.0023	0	0.0001	0	0	0	0
2080.S39D60.85	Ocean water	0	0.0004	0.0175	0	0	0	0	0	0	0.0212	0.0046	0	0	0	0	0	0	0	0.0047	0	0	0	0.294	0.0013	0	0	0	0	0.0036	0	0	0.0001	0.0004	0.0001	0	0	0	0	0.0012	0	0	0.0001	0	0.0001	0	0	0	0
2080.S24D365	Ocean water	0	0.0112	0.0231	0	0	0	0	0	0	0.0374	0.007	0	0	0	0	0	0.0001	0	0.0239	0	0	0	0.0127	0	0	0	0	0	0.003	0	0	0	0	0.0001	0	0	0	0	0.015	0	0.0033	0.0037	0	0	0	0	0	0
2080.S45D115	Ocean water	0	0.0003	0.0627	0	0	0	0	0	0	0.0326	0.0052	0	0	0	0	0	0.0002	0	0.0005	0	0	0	0.241	0	0	0	0	0	0.002	0	0	0	0.0003	0	0	0	0	0	0	0	0	0	0	0	0	0	0	0
2080.S79D5	Ocean water	0	0.0003	0.0077	0	0	0	0	0	0	0.2764	0.0001	0	0	0	0	0	0.0002	0	0.0001	0	0	0	0.1408	0	0	0	0	0	0.0002	0	0	0	0	0	0	0	0	0.0001	0.0002	0	0	0	0	0	0	0	0	0
2080.S79D97	Ocean water	0	0.0002	0.0157	0	0	0	0	0	0	0.0383	0.1868	0	0	0	0	0	0	0	0.0043	0	0	0	0.007	0.001	0	0	0	0	0.0024	0	0	0	0	0	0	0	0	0.0001	0.0007	0	0	0.0008	0	0	0	0	0	0
2080.S54D365	Ocean water	0	0.0076	0.0149	0	0	0	0	0	0	0.0108	0.0038	0	0	0	0	0	0	0	0.0489	0	0	0	0.001	0.0015	0	0	0	0	0.0009	0	0	0	0	0	0	0	0	0	0.0005	0	0	0.0055	0	0.0003	0	0	0	0
2080.S54D60.85	Ocean water	0	0.0004	0.0353	0	0	0	0	0	0	0.0237	0.0039	0	0	0	0	0	0	0	0.0015	0	0	0	0.2567	0.0036	0	0	0	0	0.0014	0	0	0	0	0	0	0	0	0	0.0003	0	0	0	0	0	0	0	0	0
2080.S63D435	Ocean water	0	0.0021	0.012	0	0	0	0	0	0	0.022	0.0106	0	0	0	0	0	0.0002	0	0.0095	0	0	0	0.0013	0.0001	0	0	0	0	0.0012	0	0	0	0	0	0	0	0	0	0.0007	0	0.0001	0.003	0	0.0001	0	0	0	0
2080.S71D4336	Ocean water	0	0.0018	0.0048	0	0	0	0	0	0	0.0105	0.0045	0	0	0	0	0	0	0	0.0141	0	0	0	0.0019	0.0005	0	0	0.0001	0	0.0069	0	0	0	0	0	0	0	0	0	0.001	0	0	0.0026	0	0.0006	0	0	0	0
2080.S30D2085	Ocean water	0	0.0093	0.006	0	0	0	0	0	0	0.019	0.0081	0	0	0	0	0	0	0	0.0449	0	0	0	0.0087	0.0016	0	0	0	0	0.0007	0	0	0	0	0	0	0	0	0	0.0018	0	0	0.0048	0	0	0	0	0	0.0001
2080.S16D4611	Ocean water	0	0.007	0.006	0	0	0	0	0	0	0.0516	0.0044	0	0	0	0	0	0.0013	0	0.0735	0	0	0	0.006	0.0028	0	0	0	0	0.0014	0	0	0	0	0.0003	0	0	0	0	0.0013	0	0	0.0074	0	0.0018	0	0	0	0
2080.S60D5450	Ocean water	0	0.0023	0.0051	0	0	0	0	0	0	0.0208	0.0012	0	0	0	0.0001	0	0.0003	0	0.0322	0	0	0	0.0027	0.0008	0	0	0	0	0.0005	0	0	0	0	0.0001	0	0	0	0.0002	0.0043	0	0	0.0019	0	0.0006	0	0	0	0
2080.S24D4898	Ocean water	0	0.0028	0.0167	0	0	0	0	0	0	0.0253	0.0039	0	0	0	0	0	0.0012	0	0.0578	0	0	0	0.0018	0.0016	0	0	0	0	0.0008	0	0	0	0	0.0002	0	0	0	0.0002	0.0004	0	0	0.0037	0	0.0004	0	0	0	0
2080.S33D2585	Ocean water	0	0.0056	0.0021	0	0	0	0	0	0	0.0103	0.0015	0	0	0	0	0	0.0001	0	0.0282	0	0	0	0.0015	0.0011	0	0	0	0	0.0002	0	0	0	0	0	0	0	0	0	0.0008	0	0.0005	0.0033	0	0.0002	0	0	0	0
2080.S39D5329	Ocean water	0	0.0025	0.0054	0	0	0	0	0.0002	0	0.0092	0.005	0	0	0	0	0	0	0	0.0261	0	0	0	0.0022	0.0001	0	0	0	0	0.0006	0	0	0	0	0	0	0	0	0	0.0012	0	0	0.0011	0	0	0	0	0	0
2080.S57D3700	Ocean water	0	0.0017	0.0021	0	0	0	0	0	0	0.0109	0.0017	0	0	0	0	0	0	0	0.0135	0	0	0	0.0026	0.0001	0	0	0	0	0.0001	0	0	0	0	0.0001	0	0	0	0	0.0012	0	0	0.0023	0	0.0001	0	0	0	0
2080.S60D2835	Ocean water	0	0.0035	0.0045	0	0	0	0	0	0	0.0222	0.0007	0	0	0	0.0004	0	0.0001	0	0.0318	0	0	0	0.001	0.0006	0	0	0	0	0.0007	0	0	0	0	0	0	0	0	0	0.0007	0	0	0.0023	0	0.0001	0	0	0	0
2080.S60D5450.2	Ocean water	0	0.0023	0.0028	0	0	0	0	0.0001	0	0.0138	0.0016	0	0	0	0	0	0.0006	0	0.034	0	0	0	0.0016	0.0003	0.0005	0.0001	0	0	0.0007	0	0	0	0	0.0002	0	0	0	0.0001	0.0057	0	0	0.0023	0	0	0	0	0	0
2080.S63D2585	Ocean water	0	0.0076	0.0088	0	0	0	0	0	0	0.0104	0.0305	0	0	0	0	0	0.0002	0	0.034	0	0	0	0.0022	0.0006	0	0.0001	0	0	0.0011	0	0	0	0	0.0001	0	0	0	0	0.0012	0	0	0.0033	0	0.0003	0	0	0	0
2080.S16D765	Ocean water	0	0.007	0.0135	0	0	0	0	0	0	0.12	0.005	0	0	0	0	0	0	0	0.0216	0	0	0	0.0042	0	0	0	0	0	0.0012	0	0	0	0	0.0001	0.0001	0	0	0	0.0001	0	0.0001	0.0079	0	0.0002	0	0	0	0
2080.S54D2585	Ocean water	0	0.0032	0.0033	0	0	0	0	0	0	0.0084	0.0016	0	0	0	0	0	0	0	0.0344	0	0	0	0.0011	0.0014	0	0	0	0	0.0009	0	0	0	0.0001	0.0001	0	0	0	0	0.0006	0	0	0.0022	0	0	0	0	0	0
2080.S60D315	Ocean water	0	0.0051	0.0106	0	0	0	0	0	0	0.0153	0.0029	0	0	0	0	0	0.0001	0	0.03	0	0	0	0.0015	0.0011	0	0	0	0	0.0009	0	0	0	0	0	0.0001	0	0	0	0.0002	0	0	0.0036	0	0	0	0	0	0
2080.S39D435	Ocean water	0	0.0046	0.0074	0	0	0	0	0	0	0.0086	0.0467	0	0	0	0	0	0.0001	0	0.0114	0	0	0	0.0012	0.0005	0	0	0	0	0.0006	0	0	0	0	0	0	0	0	0	0.0033	0	0	0.0034	0	0.0002	0	0	0	0
2080.S45D2585	Ocean water	0	0.0035	0.0026	0	0	0	0	0	0	0.0051	0.0021	0	0	0	0	0	0	0	0.0289	0	0	0	0.0006	0.0006	0	0	0	0	0	0	0	0	0	0	0	0	0	0	0.0029	0	0	0.0014	0	0	0	0	0	0
2080.S39D5329.2	Ocean water	0	0.0032	0.0071	0	0	0	0	0	0	0.0176	0.0005	0	0	0	0	0	0	0	0.0259	0	0	0	0.0077	0	0	0	0	0	0.0018	0	0	0	0	0	0	0	0	0	0.0092	0	0	0.0008	0	0	0	0	0	0
2080.S42D2085	Ocean water	0	0.004	0.0021	0	0	0	0	0	0	0.0033	0.0028	0	0	0	0	0	0.0003	0	0.025	0	0	0	0.0017	0.0002	0	0	0	0	0.0007	0	0	0	0	0	0	0	0	0	0.0006	0	0	0.0011	0	0.0003	0	0	0	0
2080.S60D115	Ocean water	0	0.0002	0.048	0	0	0	0	0	0	0.1336	0.0001	0	0	0	0	0	0.0001	0	0.0097	0	0	0	0.0097	0	0	0	0	0	0.0037	0	0	0	0	0	0	0	0	0	0.0818	0	0	0.0158	0	0	0	0	0	0
2080.S71D2500	Ocean water	0	0.0008	0.0019	0	0	0	0	0	0	0.0107	0.2127	0	0	0	0	0	0	0	0.0069	0	0	0	0.0009	0.0001	0	0	0	0	0.0003	0	0	0	0	0	0	0	0	0	0.0007	0	0	0.0004	0	0	0	0	0	0
2080.S33D365	Ocean water	0	0.0056	0.0156	0	0	0	0	0.0001	0	0.0049	0.0025	0	0	0	0	0	0.0002	0	0.017	0	0	0	0.0015	0.0001	0	0	0	0	0.0001	0	0	0	0	0	0	0	0	0	0.0002	0	0	0.0036	0	0.0001	0	0	0	0
2080.S42D735	Ocean water	0	0.004	0.0073	0	0	0	0	0.0001	0	0.0062	0.0006	0	0	0	0	0	0.0005	0	0.0149	0	0	0	0.0013	0	0	0	0	0	0.0008	0	0	0	0	0.0001	0	0	0	0	0.0006	0	0	0.0044	0	0.0001	0	0	0	0.0001
2080.S57D435	Ocean water	0	0.0078	0.0159	0	0	0	0	0	0	0.0105	0.0065	0	0	0	0	0	0	0	0.0445	0	0	0	0.0014	0.0002	0	0.0002	0	0	0.0008	0	0	0	0	0.0001	0	0	0	0	0.0038	0	0	0.007	0	0.0006	0	0	0	0
2080.S45D435	Ocean water	0	0.0038	0.0073	0	0	0	0	0	0	0.0051	0.0081	0	0	0	0	0	0	0	0.0167	0	0	0	0.0014	0.0001	0	0	0	0	0.0002	0	0	0	0	0	0	0	0	0	0.0005	0	0	0.0017	0	0.0002	0	0	0	0
722.NP5.2.s.2.1.sequence	Marginal sea water	0	0.0001	0.0888	0	0	0	0	0	0	0.2519	0.0016	0	0	0	0	0	0.0001	0	0.0007	0	0	0	0.3077	0	0	0	0	0	0.0004	0	0	0	0	0	0	0	0	0	0.0008	0	0.0002	0	0	0	0	0	0	0
722.NP5.3.s.3.1.sequence	Marginal sea water	0	0	0.0945	0	0	0	0	0	0	0.2399	0.0009	0	0	0	0	0	0	0	0.0002	0	0	0	0.2999	0	0	0	0	0	0.0013	0	0	0	0	0	0	0	0	0	0.001	0	0.0001	0	0	0	0	0	0	0
722.NP5.4.s.4.1.sequence	Marginal sea water	0	0	0.0958	0	0	0	0	0	0	0.2468	0.0022	0	0	0	0.0001	0	0.0002	0	0.0004	0	0	0	0.3034	0.0001	0	0.0001	0	0	0.0006	0	0	0	0.0001	0	0	0	0	0	0.0012	0	0.0002	0	0	0	0	0	0	0
722.NP5.5.s.6.1.sequence	Marginal sea water	0	0.0001	0.1023	0	0	0	0	0	0	0.2346	0.0022	0	0	0	0.0001	0	0.0002	0	0.0008	0	0	0	0.2966	0	0	0	0	0	0.0004	0	0	0	0	0	0	0	0	0	0.0012	0	0.0003	0	0	0	0	0	0	0
722.NP5.7.s.8.1.sequence	Marginal sea water	0	0.0001	0.0978	0	0	0	0	0	0	0.2499	0.0016	0	0	0	0.0002	0	0.0001	0	0.0002	0	0	0	0.2817	0	0	0	0	0	0.0008	0	0	0	0.0001	0	0	0	0	0	0.0011	0	0.0001	0	0	0	0	0	0	0
722.NP5.1.s.1.1.sequence	Marginal sea water	0	0.0001	0.0864	0	0	0	0	0	0	0.2458	0.0014	0	0	0	0.0001	0	0	0	0.0005	0	0	0	0.2969	0.0001	0	0	0	0	0.0011	0	0	0	0	0	0	0	0	0	0.0008	0	0.0001	0	0	0	0	0	0	0
722.NP3.2.s.2.1.sequence	Marginal sea water	0	0.0003	0.0105	0	0	0	0	0	0	0.5429	0.0012	0	0	0	0	0	0.0004	0	0	0	0	0	0.0637	0	0	0	0	0	0.0013	0	0	0	0	0	0	0	0.0002	0	0.0004	0	0.0004	0	0	0	0	0	0	0.0001
722.NP3.5.s.6.1.sequence	Marginal sea water	0	0.0001	0.0134	0	0	0	0	0	0	0.516	0.0005	0	0	0	0	0	0.0008	0	0.0001	0	0	0	0.0575	0	0	0	0	0	0.0013	0	0	0	0	0	0	0	0	0	0.0009	0	0.0001	0	0	0	0	0	0	0
722.NP5.6.s.7.1.sequence	Marginal sea water	0	0.0004	0.1002	0	0	0	0	0	0	0.2359	0.0016	0	0	0	0.0001	0	0	0	0.0004	0	0	0	0.2921	0.0001	0	0	0	0	0.0009	0	0	0	0	0	0	0	0	0	0.0011	0	0.0001	0	0	0	0	0	0	0
722.NP3.6.s.7.1.sequence	Marginal sea water	0	0.0001	0.0132	0	0	0	0	0	0	0.5109	0.0007	0	0	0	0	0	0.0007	0	0.0002	0	0	0	0.0585	0	0	0.0001	0	0	0.0006	0	0	0	0	0	0	0	0	0	0.0013	0	0.0003	0.0001	0	0	0	0	0	0.0001
722.NP3.7.s.8.1.sequence	Marginal sea water	0	0.0002	0.0123	0	0	0	0	0	0	0.5174	0.0005	0	0	0	0	0	0.0005	0	0.0001	0	0	0	0.0585	0	0	0	0	0	0.0008	0	0	0	0	0	0	0	0	0	0.0012	0	0.0002	0	0	0	0	0	0	0.0001
722.NP3.4.s.4.1.sequence	Marginal sea water	0	0.0002	0.0134	0	0	0	0	0	0	0.5314	0.0001	0	0	0	0.0001	0	0.0004	0	0.0004	0	0	0	0.0603	0	0	0.0001	0	0	0.0009	0	0	0	0	0	0	0	0.0001	0	0.0009	0	0.0003	0.0003	0	0	0	0	0	0
722.NP2.4.s.4.1.sequence	Marginal sea water	0	0.0008	0.0303	0	0	0	0	0	0.0001	0.1713	0.0005	0	0	0	0	0	0.0002	0	0.0007	0	0	0	0.2559	0.0001	0	0	0	0	0.0012	0	0	0	0	0	0	0	0	0.0001	0.0007	0	0.0001	0	0	0.0001	0	0	0	0.0001
722.NP3.1.s.1.1.sequence	Marginal sea water	0	0.0003	0.0107	0	0	0	0	0	0	0.5245	0.0007	0	0	0	0	0	0.0006	0	0.0001	0	0	0	0.0603	0	0	0	0	0	0.0008	0	0	0	0	0	0	0	0	0	0.0006	0	0.0006	0	0	0	0	0	0	0
722.NP2.7.s.8.1.sequence	Marginal sea water	0	0.0006	0.0309	0	0	0	0	0	0	0.1674	0.0009	0	0	0	0	0	0.0002	0	0.0008	0	0	0	0.2598	0	0	0	0	0	0.0009	0	0	0	0	0	0	0	0	0	0.0005	0	0	0	0	0	0	0	0	0.0001
722.NP2.1.s.1.1.sequence	Marginal sea water	0	0.0005	0.0294	0	0	0	0	0.0001	0	0.1594	0.0007	0	0	0	0	0	0.0002	0	0.0004	0	0	0	0.2865	0	0	0	0	0	0.0009	0	0	0	0	0.0001	0	0	0	0	0.0005	0	0	0	0	0	0	0	0	0.0001
722.NP2.2.s.2.1.sequence	Marginal sea water	0	0.0005	0.0322	0	0	0	0	0.0001	0	0.1831	0.0004	0	0.0001	0	0	0	0.0004	0	0.0003	0	0	0	0.2605	0	0	0	0.0001	0	0.001	0	0	0	0	0	0	0	0	0	0.0008	0	0.0001	0.0001	0	0.0001	0	0	0	0.0001
722.NP2.3.s.3.1.sequence	Marginal sea water	0	0.0002	0.0333	0	0	0	0	0.0001	0	0.1725	0.0011	0	0	0	0	0	0.0004	0	0.0007	0	0	0	0.2465	0	0	0	0	0	0.001	0	0	0	0	0	0	0	0	0	0.0008	0	0	0	0	0	0	0	0	0
722.NP2.5.s.6.1.sequence	Marginal sea water	0	0.0006	0.0346	0	0	0	0	0.0001	0	0.1534	0.0007	0	0	0	0	0	0.0001	0	0.0005	0	0.0001	0	0.2695	0	0	0	0	0	0.0015	0	0	0	0	0.0002	0	0	0	0	0.0008	0	0.0001	0.0001	0	0	0	0	0	0.0001
722.NP2.6.s.7.1.sequence	Marginal sea water	0	0.0009	0.0348	0	0	0.0001	0	0	0	0.1566	0.0009	0	0	0	0	0	0.0001	0	0.0022	0	0	0	0.2859	0	0	0	0	0	0.0016	0	0	0	0	0	0	0	0	0	0.0008	0	0.0001	0	0	0.0002	0	0	0	0
722.NP3.3.s.3.1.sequence	Marginal sea water	0	0.0002	0.0129	0	0	0	0	0	0	0.5438	0.0003	0	0	0	0	0	0.0002	0	0	0	0	0	0.0582	0	0	0	0	0	0.0008	0	0	0	0	0	0	0	0.0001	0	0.0009	0	0.0002	0	0	0	0	0	0	0
723.IC1.S3.G3.Catlin2.16Spool.110602.HWI.EAS137R.0375.s.5.1.sequence	Ocean water	0	0.0003	0.3195	0	0	0	0	0	0	0.0208	0.0034	0	0	0	0	0	0.0001	0	0.001	0	0	0	0.0784	0	0	0	0.0044	0	0.0009	0	0	0	0.0004	0	0	0	0	0	0.0284	0	0.0005	0.0002	0	0	0	0	0	0
723.IC2.S1.G3.Catlin2.16Spool.110602.HWI.EAS137R.0375.s.5.1.sequence	Ocean water	0	0.0003	0.0689	0	0	0	0	0	0	0.2271	0.0023	0	0	0	0	0	0	0	0.0009	0	0	0	0.0612	0.0002	0	0	0.0003	0	0.0013	0	0	0	0	0	0	0	0	0	0.001	0	0	0	0	0	0	0	0	0
723.IC2.S1.L3.Catlin2.16Spool.110602.HWI.EAS137R.0375.s.5.1.sequence	Ocean water	0	0.0001	0.0143	0	0	0	0	0	0	0.4059	0.0013	0	0	0	0	0	0	0	0.0072	0	0	0	0.0066	0.003	0	0	0	0	0.0005	0	0	0	0	0	0	0	0	0	0	0	0	0.0009	0	0	0	0	0	0
723.IC3.S1.G3.Catlin2.16Spool.110602.HWI.EAS137R.0375.s.5.1.sequence	Ocean water	0	0.016	0.0864	0	0	0	0	0	0	0.1358	0.0006	0	0	0	0	0	0.0001	0	0.0023	0	0	0	0.1152	0.0001	0	0	0	0	0.0008	0	0	0	0.0007	0	0	0	0	0	0.0018	0	0	0.0004	0	0	0	0	0	0
723.IC3.S1.L3.Catlin2.16Spool.110602.HWI.EAS137R.0375.s.5.1.sequence	Ocean water	0	0.0004	0.0799	0	0	0	0	0	0	0.0838	0.0042	0	0	0	0	0	0.0004	0	0.0092	0	0	0	0.0148	0.0035	0	0	0.0001	0	0.0014	0	0	0	0.0009	0	0	0	0	0	0.0006	0	0.0002	0.0033	0	0	0	0	0	0
723.IC4.S2.L3.Catlin2.16Spool.110602.HWI.EAS137R.0375.s.5.1.sequence	Ocean water	0	0.0005	0.0397	0	0	0	0	0	0	0.0857	0.005	0	0	0	0	0	0.0005	0	0.0124	0	0	0	0.0205	0.0056	0	0	0	0	0.0019	0	0	0	0	0	0	0	0	0	0.0004	0	0.0001	0.0028	0	0	0	0	0	0
723.IC4.S3.L3.Catlin2.16Spool.110602.HWI.EAS137R.0375.s.5.1.sequence	Ocean water	0	0.0025	0.0387	0	0	0	0	0	0	0.0955	0.0023	0	0	0	0	0	0.0003	0	0.0108	0	0	0	0.013	0.011	0	0	0	0	0.0015	0	0	0	0	0	0	0	0	0	0.0002	0	0.0002	0.0039	0	0	0	0	0	0
723.C8.10m.G3.Catlin1.16Spool.110602.HWI.EAS137R.0375.s.3.1.sequence	Ocean water	0	0.0003	0.0235	0	0	0	0	0	0	0.0203	0.0016	0	0	0	0	0	0.0014	0	0.0008	0	0	0	0.3307	0.0002	0	0	0	0	0.0012	0	0	0	0	0	0	0	0	0	0.0027	0	0.0001	0.0002	0	0	0	0	0	0
723.C11.10m.G3.Catlin1.16Spool.110602.HWI.EAS137R.0375.s.3.1.sequence	Ocean water	0	0	0.0103	0	0	0	0	0	0	0.0545	0.0018	0	0	0	0	0	0.0001	0	0.0004	0	0	0	0.2261	0.0001	0	0	0	0	0.0009	0	0	0	0	0	0	0	0	0	0.0017	0	0	0.0001	0	0	0	0	0	0
723.AcidCtrl3.G3.Catlin2.16Spool.110602.HWI.EAS137R.0375.s.5.1.sequence	Ocean water	0	0.0009	0.0199	0	0	0	0	0	0	0.0503	0.0079	0	0	0	0	0	0.0013	0	0.0019	0	0	0	0.2431	0	0	0	0	0	0.002	0	0	0	0	0	0	0	0	0	0.0112	0	0.0007	0.001	0	0	0	0	0	0
723.C11.3m.G3.Catlin1.16Spool.110602.HWI.EAS137R.0375.s.3.1.sequence	Ocean water	0	0.0001	0.0117	0	0	0	0	0	0	0.043	0.0057	0	0	0	0	0	0.0002	0	0.0006	0	0	0	0.4228	0.0001	0	0	0	0	0.0009	0	0	0	0	0	0	0	0	0	0.0016	0	0	0.0001	0	0	0	0	0	0
723.C7.10m.G3.Catlin1.16Spool.110602.HWI.EAS137R.0375.s.3.1.sequence	Ocean water	0	0.0002	0.0409	0	0	0	0	0	0	0.0341	0.0048	0	0	0	0	0	0.0005	0	0.0024	0	0	0	0.2678	0.0005	0	0	0.0001	0	0.0014	0	0	0	0.0002	0	0	0	0	0	0.0029	0	0.0002	0.0001	0	0	0	0	0	0
723.C7.3m.G3.Catlin1.16Spool.110602.HWI.EAS137R.0375.s.3.1.sequence	Ocean water	0	0.0003	0.0246	0	0	0	0	0	0	0.0332	0.0028	0	0	0	0	0	0.0004	0	0.0012	0	0	0	0.3576	0.0001	0	0	0	0	0.0016	0	0	0	0	0	0	0	0.0001	0	0.0026	0	0.0001	0.0002	0	0	0	0	0	0
723.C7.5m.G3.Catlin1.16Spool.110602.HWI.EAS137R.0375.s.3.1.sequence	Ocean water	0	0.0001	0.0058	0	0	0	0	0	0	0.0239	0.0028	0	0	0	0	0	0.0008	0	0.0016	0	0	0	0.2708	0.0003	0	0	0	0	0.0014	0	0	0	0	0	0	0	0	0	0.001	0	0.0001	0.0007	0	0	0	0	0	0
723.IC2.S2.G3.Catlin2.16Spool.110602.HWI.EAS137R.0375.s.5.1.sequence	Ocean water	0	0.0003	0.0435	0	0	0	0	0	0	0.1011	0.015	0	0	0	0	0	0.0011	0	0.0052	0	0	0	0.3208	0.0002	0	0	0.0001	0	0.0059	0	0	0	0	0	0	0	0	0	0.0334	0	0.0009	0.0003	0	0	0	0	0	0
723.C10.3m.G3.Catlin1.16Spool.110602.HWI.EAS137R.0375.s.3.1.sequence	Ocean water	0	0	0.0092	0	0	0	0	0	0	0.03	0.0043	0	0	0	0.0001	0	0.0001	0	0.0003	0	0	0	0.4272	0.0003	0	0	0	0	0.0014	0	0	0	0	0	0	0	0	0	0.0011	0	0	0.0003	0	0	0	0	0	0
723.C7.0m.G3.Catlin1.16Spool.110602.HWI.EAS137R.0375.s.3.1.sequence	Ocean water	0	0.0001	0.0072	0	0	0	0	0	0	0.0325	0.0032	0	0	0	0	0	0.0005	0	0.0007	0	0	0	0.213	0.0003	0	0	0	0	0.0012	0	0	0	0	0	0	0	0	0	0.0033	0	0.0003	0	0	0	0	0	0	0.0001
723.AcidLow3.G3.Catlin2.16Spool.110602.HWI.EAS137R.0375.s.5.1.sequence	Ocean water	0	0	0.0642	0	0	0	0	0	0	0.0228	0.0015	0	0	0	0	0	0.0001	0	0.0007	0	0	0	0.1889	0.0001	0	0	0.0001	0	0.0009	0	0	0	0	0	0	0	0	0	0.0031	0	0.0002	0.0001	0	0	0	0	0	0
723.AcidLow2.G3.Catlin2.16Spool.110602.HWI.EAS137R.0375.s.5.1.sequence	Ocean water	0	0.0001	0.0102	0	0	0	0	0	0	0.037	0.0046	0	0	0	0	0	0.0011	0	0.0015	0	0	0	0.3798	0.0001	0	0	0	0	0.002	0	0	0	0	0	0	0	0	0	0.0031	0	0.0001	0	0	0	0	0	0	0
723.C11.0m.G3.Catlin1.16Spool.110602.HWI.EAS137R.0375.s.3.1.sequence	Ocean water	0	0.0001	0.0153	0	0	0	0	0	0	0.0764	0.0025	0	0	0	0	0	0.0004	0	0.001	0	0	0	0.2042	0.0003	0	0.0001	0	0	0.0011	0	0	0	0	0	0	0	0	0	0.0068	0	0	0.0002	0	0	0	0	0	0
723.C11.5m.G3.Catlin1.16Spool.110602.HWI.EAS137R.0375.s.3.1.sequence	Ocean water	0	0	0.0341	0	0	0	0	0	0	0.0501	0.0024	0	0	0	0	0	0.0002	0	0.0009	0	0	0	0.2093	0.0002	0	0	0.0001	0	0.0005	0	0	0	0	0	0	0	0	0	0.0015	0	0.0001	0.0004	0	0	0	0	0	0
723.C10.10m.G3.Catlin1.16Spool.110602.HWI.EAS137R.0375.s.3.1.sequence	Ocean water	0	0.0002	0.008	0	0	0	0	0	0	0.0705	0.0046	0	0	0	0	0	0.0001	0	0.0008	0	0	0	0.2687	0	0	0	0	0	0.0009	0	0	0	0	0	0	0	0	0	0.0024	0	0.0003	0.0001	0	0	0	0	0	0
723.C6.10m.G3.Catlin1.16Spool.110602.HWI.EAS137R.0375.s.3.1.sequence	Ocean water	0	0	0.1011	0	0	0	0	0	0	0.0568	0.008	0	0	0	0	0	0.0025	0	0.0018	0	0	0	0.1003	0	0	0	0	0	0.002	0	0	0	0	0	0	0	0	0	0.0015	0	0	0	0	0	0	0	0	0
723.IC1.S1.G3.Catlin2.16Spool.110602.HWI.EAS137R.0375.s.5.1.sequence	Ocean water	0	0.0003	0.0228	0	0	0	0	0	0	0.0848	0.0107	0	0	0	0	0	0.0018	0	0.0035	0	0	0	0.3046	0.0004	0	0	0	0	0.0033	0	0	0	0.0001	0	0	0	0	0	0.0376	0	0.0058	0.0005	0	0	0	0	0	0
723.C6.3m.L3.Catlin1.16Spool.110602.HWI.EAS137R.0375.s.3.1.sequence	Ocean water	0	0	0.0252	0	0	0	0	0	0	0.1014	0.004	0	0	0	0	0	0.0001	0	0.0152	0	0	0	0.0336	0.0034	0	0	0	0	0.0017	0	0	0	0	0	0	0	0	0	0.0002	0	0.0003	0.0031	0	0	0	0	0	0
723.C8.0m.G3.Catlin1.16Spool.110602.HWI.EAS137R.0375.s.3.1.sequence	Ocean water	0	0.0007	0.012	0	0	0	0	0	0	0.0213	0.0012	0	0	0	0	0	0.0003	0	0	0	0	0	0.0475	0	0	0	0	0	0.0002	0	0	0	0	0	0	0	0	0	0.0051	0	0	0.0002	0	0	0	0	0	0
723.IC2.S2.L3.Catlin2.16Spool.110602.HWI.EAS137R.0375.s.5.1.sequence	Ocean water	0	0.0006	0.0249	0	0	0	0	0	0	0.1203	0.0035	0	0	0	0	0	0.0005	0	0.0159	0	0	0	0.0259	0.0075	0	0	0	0	0.0017	0	0	0	0.0001	0	0	0	0	0	0.0008	0	0.0001	0.0042	0	0	0	0	0	0
723.C8.3m.L3.Catlin1.16Spool.110602.HWI.EAS137R.0375.s.3.1.sequence	Ocean water	0	0.0004	0.0334	0	0	0	0	0	0	0.0885	0.0052	0	0	0	0	0	0.0003	0	0.0228	0	0	0	0.0483	0.0081	0	0	0	0	0.0015	0	0	0	0	0	0	0	0	0	0	0	0.0002	0.006	0	0	0	0	0	0
723.C8.5m.L3.Catlin1.16Spool.110602.HWI.EAS137R.0375.s.3.1.sequence	Ocean water	0	0.0001	0.0193	0	0	0	0	0	0	0.0742	0.0027	0	0	0	0	0	0.0016	0	0.0146	0	0	0	0.0371	0.0034	0	0	0	0	0.0012	0	0	0	0	0	0	0	0	0	0.0002	0	0	0.0025	0	0	0	0	0	0
723.AcidCtrl2.L3.Catlin2.16Spool.110602.HWI.EAS137R.0375.s.5.1.sequence	Ocean water	0	0.0011	0.0239	0	0	0	0	0	0	0.0917	0.0005	0	0	0	0	0	0.0012	0	0.003	0	0	0	0.0019	0.0057	0	0	0	0	0.0004	0	0	0	0	0	0	0	0	0	0.0008	0	0.0001	0.0012	0	0	0	0	0	0
723.C10.10m.L3.Catlin1.16Spool.110602.HWI.EAS137R.0375.s.3.1.sequence	Ocean water	0	0.0003	0.0271	0	0	0	0	0	0	0.0921	0.003	0	0	0	0	0	0.0003	0	0.0164	0	0	0	0.0629	0.005	0	0	0	0	0.0008	0	0	0.0001	0	0	0	0	0	0.0001	0	0	0.0002	0.0035	0	0	0	0	0	0
723.AcidLow1.L3.Catlin2.16Spool.110602.HWI.EAS137R.0375.s.5.1.sequence	Ocean water	0	0.0003	0.0327	0	0	0	0	0	0	0.1229	0.0022	0	0	0	0	0	0.0005	0	0.0096	0	0	0	0.0168	0.0055	0	0	0.0002	0	0.0011	0	0	0	0	0	0	0	0	0	0.0004	0	0.0002	0.0032	0	0	0	0	0	0
723.IC2.S3.L3.Catlin2.16Spool.110602.HWI.EAS137R.0375.s.5.1.sequence	Ocean water	0	0.0001	0.0393	0	0	0	0	0	0	0.1077	0.0034	0	0	0	0	0	0.0003	0	0.0184	0	0	0	0.0226	0.0059	0	0	0	0	0.0015	0	0	0	0.0001	0	0	0	0	0	0.0023	0	0	0.0042	0	0	0	0	0	0
723.IC3.S3.L3.Catlin2.16Spool.110602.HWI.EAS137R.0375.s.5.1.sequence	Ocean water	0	0.0003	0.0297	0	0	0	0	0	0	0.1177	0.0046	0	0	0	0	0	0.0004	0	0.0183	0	0	0	0.0173	0.0062	0	0	0	0	0.0012	0	0	0	0	0	0	0	0	0	0.0003	0	0.0005	0.0046	0	0	0	0	0	0
723.C7.0m.L3.Catlin1.16Spool.110602.HWI.EAS137R.0375.s.3.1.sequence	Ocean water	0	0.0002	0.0264	0	0	0	0	0	0	0.0854	0.004	0	0	0	0	0	0.0009	0	0.0185	0	0	0	0.0341	0.005	0	0	0	0	0.0021	0	0	0	0	0	0	0	0	0	0.0002	0	0	0.0029	0	0	0	0	0	0
723.C9.10m.L3.Catlin1.16Spool.110602.HWI.EAS137R.0375.s.3.1.sequence	Ocean water	0	0.0002	0.0295	0	0	0	0	0	0	0.0811	0.0048	0	0	0	0	0	0.0003	0	0.023	0	0	0	0.0471	0.0074	0	0	0	0	0.0019	0	0	0	0	0	0	0	0	0	0.0001	0	0.0001	0.0045	0	0	0	0	0	0
723.C7.10m.L3.Catlin1.16Spool.110602.HWI.EAS137R.0375.s.3.1.sequence	Ocean water	0	0.0005	0.0335	0	0	0	0	0	0	0.1011	0.004	0	0	0	0	0	0.0002	0	0.0175	0	0	0	0.0351	0.0058	0	0	0	0	0.0015	0	0	0	0	0	0	0	0	0	0.0002	0	0.0003	0.0072	0	0	0	0	0	0
723.C8.10m.L3.Catlin1.16Spool.110602.HWI.EAS137R.0375.s.3.1.sequence	Ocean water	0	0.0005	0.03	0	0	0	0	0	0	0.0869	0.0036	0	0	0	0	0	0.0009	0	0.0217	0	0	0	0.0277	0.0065	0	0	0	0	0.0012	0	0	0	0	0	0	0	0	0	0.0003	0	0.0002	0.0049	0	0	0	0	0	0
723.IC3.S2.L3.Catlin2.16Spool.110602.HWI.EAS137R.0375.s.5.1.sequence	Ocean water	0	0.0007	0.0581	0	0	0	0	0	0	0.093	0.0028	0	0	0	0	0	0.0002	0	0.0184	0	0	0	0.0165	0.008	0	0	0	0	0.0012	0	0	0	0	0	0	0	0	0	0.0019	0	0	0.0046	0	0	0	0	0	0
723.IC1.S3.L3.Catlin2.16Spool.110602.HWI.EAS137R.0375.s.5.1.sequence	Ocean water	0	0.0001	0.0673	0	0	0	0	0	0	0.0935	0.0044	0	0	0	0	0	0.0002	0	0.011	0	0	0	0.0175	0.005	0	0	0.0005	0	0.0014	0	0	0	0.0001	0	0	0	0	0	0.0076	0	0.0002	0.0032	0	0	0	0	0	0
723.AcidLow2.L3.Catlin2.16Spool.110602.HWI.EAS137R.0375.s.5.1.sequence	Ocean water	0	0	0.0274	0	0	0	0	0	0	0.084	0.0052	0	0	0	0	0	0.0004	0	0.0152	0	0	0	0.0461	0.0046	0	0	0	0	0.0014	0	0	0	0	0	0	0	0	0	0.0007	0	0.0003	0.0034	0	0	0	0	0	0
723.C11.0m.L3.Catlin1.16Spool.110602.HWI.EAS137R.0375.s.3.1.sequence	Ocean water	0	0.0004	0.0179	0	0	0	0	0	0	0.1634	0.003	0	0	0	0	0	0.0003	0	0.0152	0	0	0	0.0455	0.0044	0	0	0	0	0.0011	0	0	0	0	0	0	0	0	0	0.0006	0	0.0003	0.0028	0	0	0	0	0	0
723.C7.3m.L3.Catlin1.16Spool.110602.HWI.EAS137R.0375.s.3.1.sequence	Ocean water	0	0.0003	0.0242	0	0	0	0	0	0	0.0971	0.0038	0	0	0	0	0	0.0004	0	0.0129	0	0	0	0.0282	0.005	0	0	0	0	0.0019	0	0	0	0	0	0	0	0	0	0.0003	0	0	0.004	0	0	0	0	0	0
723.C9.10m.G3.Catlin1.16Spool.110602.HWI.EAS137R.0375.s.3.1.sequence	Ocean water	0	0	0.0025	0	0	0	0	0	0	0.0423	0.0028	0	0	0	0	0	0.0017	0	0.0002	0	0	0	0.1191	0	0	0	0	0	0.0009	0	0	0	0	0	0	0	0	0	0.003	0	0	0	0	0	0	0	0	0
723.C9.5m.L3.Catlin1.16Spool.110602.HWI.EAS137R.0375.s.3.1.sequence	Ocean water	0	0.0003	0.0102	0	0	0	0	0	0	0.0587	0.0016	0	0	0	0	0	0.0021	0	0.008	0	0	0	0.0436	0.0024	0	0	0	0	0.0007	0	0	0	0	0	0	0	0	0	0.0001	0	0.0001	0.0024	0	0	0	0	0	0
723.IC1.S2.L3.Catlin2.16Spool.110602.HWI.EAS137R.0375.s.5.1.sequence	Ocean water	0	0	0.0406	0	0	0	0	0	0	0.0977	0.0028	0	0	0	0	0	0	0	0.0105	0	0	0	0.0099	0.0037	0	0	0	0	0.0012	0	0	0	0	0	0	0	0	0	0.0143	0	0.0001	0.0026	0	0	0	0	0	0
723.C10.3m.L3.Catlin1.16Spool.110602.HWI.EAS137R.0375.s.3.1.sequence	Ocean water	0	0.0003	0.028	0	0	0	0	0	0	0.0868	0.0034	0	0	0	0	0	0.0002	0	0.0208	0	0	0	0.0622	0.0048	0	0	0	0	0.0013	0	0	0	0	0	0	0	0	0	0.0001	0	0	0.0039	0	0	0	0	0	0
723.AcidCtrl3.L3.Catlin2.16Spool.110602.HWI.EAS137R.0375.s.5.1.sequence	Ocean water	0	0.0003	0.0147	0	0	0	0	0	0	0.0745	0.0028	0	0	0	0	0	0.0006	0	0.0104	0	0	0	0.0133	0.0036	0	0	0	0	0.001	0	0	0	0	0	0	0	0	0	0.0005	0	0	0.002	0	0	0	0	0	0
723.C10.0m.G3.Catlin1.16Spool.110602.HWI.EAS137R.0375.s.3.1.sequence	Ocean water	0	0.0001	0.0063	0	0	0	0	0	0	0.0729	0.0024	0	0	0	0	0	0	0	0.0009	0	0	0	0.1933	0	0	0	0	0	0.0008	0	0	0	0	0	0	0	0	0	0.002	0	0.0003	0	0	0	0	0	0	0
723.C9.3m.L3.Catlin1.16Spool.110602.HWI.EAS137R.0375.s.3.1.sequence	Ocean water	0	0.0007	0.0215	0	0	0	0	0	0	0.0761	0.0025	0	0	0	0	0	0.0001	0	0.0155	0	0	0	0.0519	0.0047	0	0	0	0	0.0009	0	0	0	0	0	0	0	0	0	0	0	0.0001	0.0027	0	0	0	0	0	0
723.C6.10m.L3.Catlin1.16Spool.110602.HWI.EAS137R.0375.s.3.1.sequence	Ocean water	0	0.0009	0.0448	0	0	0	0	0	0	0.1001	0.0038	0	0	0	0	0	0.0005	0	0.0189	0	0	0	0.0172	0.0077	0	0	0	0	0.0027	0	0	0	0	0	0	0	0	0	0.0003	0	0.0003	0.0064	0	0	0	0	0	0
723.C8.3m.G3.Catlin1.16Spool.110602.HWI.EAS137R.0375.s.3.1.sequence	Ocean water	0	0.0003	0.0185	0	0	0	0	0	0	0.0592	0.0036	0	0	0	0	0	0.0002	0	0.0006	0	0	0	0.1916	0.0006	0	0	0	0	0.0015	0	0	0	0	0	0	0	0	0	0.0072	0	0	0.0004	0	0	0	0	0	0
723.IC1.S2.G3.Catlin2.16Spool.110602.HWI.EAS137R.0375.s.5.1.sequence	Ocean water	0	0.0003	0.132	0	0	0	0	0	0	0.054	0.0009	0	0	0	0	0	0	0	0.0011	0	0	0	0.025	0.0001	0	0	0	0	0.0002	0	0	0	0.0001	0	0	0	0	0	0.0258	0	0	0	0	0	0	0	0	0
723.C10.5m.L3.Catlin1.16Spool.110602.HWI.EAS137R.0375.s.3.1.sequence	Ocean water	0	0	0.0133	0	0	0	0	0	0	0.1086	0.0019	0	0	0	0	0	0	0	0.0088	0	0	0	0.0388	0.003	0	0	0	0	0.0002	0	0	0	0	0	0	0	0	0	0	0	0.0001	0.0013	0	0	0	0	0	0
723.C9.0m.L3.Catlin1.16Spool.110602.HWI.EAS137R.0375.s.3.1.sequence	Ocean water	0	0	0.0037	0	0	0	0	0	0	0.1475	0.0005	0	0	0	0	0	0.0029	0	0.0014	0	0	0	0.007	0.0005	0	0	0	0	0.0002	0	0	0	0	0	0	0	0	0	0.0001	0	0	0.0004	0	0	0	0	0	0
723.C9.3m.G3.Catlin1.16Spool.110602.HWI.EAS137R.0375.s.3.1.sequence	Ocean water	0	0.0002	0.0131	0	0	0	0	0	0	0.0254	0.0026	0	0	0	0	0	0.0001	0	0.0003	0	0	0	0.3118	0.0005	0	0	0	0	0.0011	0	0	0	0	0	0	0	0	0	0.0071	0	0	0.0002	0	0	0	0	0	0
723.C9.0m.G3.Catlin1.16Spool.110602.HWI.EAS137R.0375.s.3.1.sequence	Ocean water	0	0	0.0015	0	0	0	0	0	0	0.0881	0.0002	0	0	0	0	0	0.0008	0	0	0	0	0	0.0126	0	0	0	0	0	0.0001	0	0	0	0	0	0	0	0	0	0.0007	0	0	0	0	0	0	0	0	0
723.AcidLow1.G3.Catlin2.16Spool.110602.HWI.EAS137R.0375.s.5.1.sequence	Ocean water	0	0	0.0007	0	0	0	0	0	0	0.0184	0	0	0	0	0	0	0	0	0	0	0	0	0.0003	0	0	0	0	0	0	0	0	0	0	0	0	0	0	0	0.0037	0	0	0	0	0	0	0	0	0
889.25May.2	Marginal sea water	0	0.0099	0.1042	0	0	0.0001	0	0.0004	0	0.134	0.0074	0	0	0	0	0	0.0046	0	0.0024	0	0	0	0.0716	0	0	0	0.0008	0	0.0067	0	0	0.0009	0.0001	0	0.0003	0	0	0.0003	0.0023	0	0.0003	0.0024	0	0.0001	0	0	0	0.0002
889.25May.4	Marginal sea water	0	0.029	0.0797	0	0	0	0	0.0013	0	0.1367	0.01	0	0	0.0001	0.0001	0	0.0024	0	0.0044	0	0	0	0.1355	0	0	0.0004	0.0006	0	0.0054	0	0	0.0018	0.0001	0	0.0005	0	0	0.0001	0.0157	0	0.0022	0.0036	0	0.0002	0	0	0	0.0004
889.26May.1	Marginal sea water	0	0.0301	0.0766	0	0	0	0	0.0007	0	0.1433	0.0106	0	0	0	0	0	0.0346	0	0.0034	0	0	0	0.0932	0	0	0	0.0007	0	0.0052	0	0	0.0008	0.0003	0.0001	0.0002	0	0	0.0002	0.0026	0	0.0001	0.0014	0	0	0	0	0	0.0001
889.26May.2	Marginal sea water	0.0003	0.0294	0.0529	0	0	0.0002	0.0001	0.0008	0	0.1409	0.0055	0	0	0	0	0	0.0367	0	0.0024	0	0	0	0.0746	0	0	0	0.0003	0	0.0124	0	0	0.0026	0.0003	0.0002	0.0001	0	0	0.0013	0.0041	0	0.0005	0.0018	0	0.0002	0	0	0	0.0002
889.26May.4	Marginal sea water	0	0.0556	0.0769	0	0	0	0	0.0018	0	0.1291	0.0092	0	0	0.0001	0	0	0.0057	0	0.0034	0	0	0	0.1125	0	0	0	0.0009	0	0.0061	0	0	0.0017	0.0009	0.0002	0	0	0	0.0004	0.0038	0	0.0035	0.0035	0	0.0003	0	0	0	0.0009
889.25May.3	Marginal sea water	0.0001	0.007	0.0571	0	0	0.0002	0	0.0006	0	0.1583	0.0059	0	0	0	0	0	0.0026	0	0.0027	0	0	0	0.1339	0	0	0	0.0006	0	0.0115	0	0	0.0019	0	0	0.0002	0	0	0.0007	0.003	0	0.0003	0.0012	0	0.0011	0	0	0	0.0003
889.25May.1	Marginal sea water	0	0.0519	0.0566	0	0	0.0001	0	0.0009	0	0.1308	0.0081	0	0	0	0	0	0.0339	0.0001	0.0056	0	0	0	0.0789	0	0	0	0.0012	0	0.0091	0	0	0.0013	0.0001	0.0001	0.0001	0	0	0.0007	0.0023	0	0.0003	0.0018	0	0.0001	0	0	0	0.0005
804.3651.0938	Hydrothermal vents	0	0.0402	0.0925	0	0	0	0	0	0	0.1661	0.0053	0	0.0002	0	0	0	0.0008	0	0.0091	0	0	0	0.0282	0.0231	0	0	0	0	0.0051	0	0	0	0	0	0.0045	0	0	0	0.0022	0	0	0.0044	0	0	0	0	0	0.0001
804.3651.1231	Hydrothermal vents	0	0.0015	0.0467	0	0	0	0	0	0	0.1567	0.0102	0	0	0	0	0	0.0038	0	0.0004	0	0	0	0.1241	0.0003	0.0001	0	0.0003	0	0.0016	0	0	0	0	0	0	0	0	0.0002	0.0004	0	0.0007	0	0	0	0	0	0	0.0002
804.3862.1219	Hydrothermal vents	0	0.0001	0.0255	0	0	0	0	0	0	0.2046	0.0006	0	0	0	0	0	0.0002	0	0	0	0	0	0.0479	0	0	0.0003	0	0	0.0005	0	0	0	0	0	0	0	0	0	0.0003	0	0.0001	0	0	0	0	0	0	0
804.3862.1325	Hydrothermal vents	0	0.0014	0.1891	0	0	0	0	0.0002	0	0.2216	0.0061	0	0	0	0	0	0.0002	0	0.0003	0	0.0001	0	0.1627	0	0	0	0	0	0.0014	0	0	0.0001	0	0.0001	0	0	0	0	0.0027	0	0.0002	0	0	0	0	0	0	0
804.3869.1404	Hydrothermal vents	0	0.0249	0.0064	0	0	0	0	0.0016	0	0.1905	0.0189	0	0	0	0	0	0.0723	0	0.0049	0	0	0	0.0287	0	0	0	0.0036	0	0.0603	0	0	0.0041	0.0007	0	0	0	0	0.0038	0.0537	0	0.0026	0	0	0.0003	0	0	0	0.0003
804.3869.1446	Hydrothermal vents	0	0.0006	0.0266	0	0	0	0	0	0	0.154	0.0026	0.0007	0	0	0	0	0.0015	0	0.0002	0	0	0	0.0421	0	0	0	0	0	0.0021	0	0	0	0.0001	0	0	0	0.0002	0	0.0021	0	0.0002	0.0004	0	0.0006	0	0	0	0
804.3871.1241	Hydrothermal vents	0	0.02	0.0826	0	0	0	0.0043	0.0092	0	0.0635	0.0019	0	0	0	0	0	0.0132	0	0.0006	0	0	0	0.037	0.0006	0	0	0.0004	0	0.0034	0	0	0	0	0	0.0004	0	0	0	0.0112	0	0	0.0005	0	0.0001	0	0	0	0
804.3876.1104	Hydrothermal vents	0	0.0007	0.0472	0	0	0	0	0.0001	0	0.2274	0.0014	0	0	0	0	0	0.0005	0	0.0001	0	0	0	0.0976	0	0	0	0	0	0.0018	0	0	0	0	0	0	0	0	0.0001	0.0003	0	0.0003	0.0004	0	0	0	0	0	0
804.3876.1113	Hydrothermal vents	0	0.0163	0.085	0	0	0	0	0.0062	0	0.2169	0.0159	0	0	0	0	0	0.0025	0	0.0025	0	0	0	0.1226	0	0	0.0002	0.0017	0	0.0081	0	0	0.0017	0.0007	0	0	0	0	0.0022	0.0056	0	0.0008	0	0	0	0	0	0	0.0005
804.3876.1219	Hydrothermal vents	0	0.0016	0.0943	0	0	0	0.0001	0.0042	0	0.1643	0.0091	0	0	0	0	0	0.0119	0	0.0016	0	0	0	0.1234	0	0	0	0.0003	0	0.0034	0	0	0	0	0	0.0001	0	0	0	0.004	0	0.0004	0.0006	0	0.0024	0	0	0	0.0001
804.3876.1436	Hydrothermal vents	0	0.0023	0.0057	0	0	0	0	0	0.0003	0.1952	0.0026	0	0.001	0	0.0019	0	0.0207	0	0.0177	0	0	0	0.1397	0.0015	0	0	0	0	0.1129	0	0	0.0001	0.0001	0	0	0	0.0004	0.0009	0.007	0	0	0.0009	0	0.0001	0	0	0	0.0031
804.073105.bio1slurpA1.2109.1.1	Hydrothermal vents	0.0001	0.0089	0.0119	0	0	0	0	0	0.0005	0.1741	0.0023	0	0.0002	0	0.0066	0	0.0114	0	0.0228	0	0.0001	0	0.0338	0.0009	0.0001	0	0	0	0.2525	0	0	0.0003	0.0004	0	0	0	0	0.0006	0.0056	0	0	0.0033	0	0	0	0	0	0.0077
804.073105.bio1slurpA1.2109.2.1	Hydrothermal vents	0	0.0647	0.0418	0	0	0	0	0.0013	0.0001	0.2267	0.0023	0	0.0001	0	0	0	0.0073	0	0.0255	0	0.0001	0	0.0551	0	0	0.0002	0	0	0.1338	0	0	0.0012	0.0008	0	0.0008	0	0	0.0007	0.0383	0	0	0.0083	0	0	0	0	0	0.0018
804.073105.bio1slurpA1.2109.3.1	Hydrothermal vents	0	0.014	0.0139	0	0	0	0	0.0008	0	0.0949	0.0156	0	0	0.0001	0	0	0.0409	0	0.0028	0	0	0	0.0739	0	0	0	0.0007	0	0.0093	0	0	0.0015	0	0.0001	0	0	0	0.0016	0.0092	0	0.0007	0.0032	0	0.0028	0	0	0	0.0005
804.3651.1123A	Hydrothermal vents	0	0.0072	0.019	0	0	0	0	0	0.001	0.147	0.0019	0	0.0059	0	0.0013	0	0.0773	0	0.0083	0	0.0008	0	0.0637	0.0017	0.0001	0	0.0002	0	0.2047	0	0	0.0005	0	0.0002	0.0043	0	0.0001	0.0001	0.0069	0	0.0009	0.0018	0	0.0003	0	0	0	0.0033
804.3651.1123B	Hydrothermal vents	0	0.0089	0.0387	0	0	0	0	0	0	0.289	0.0032	0.0004	0	0	0.0007	0	0.0375	0	0.0023	0	0	0	0.0165	0.0014	0	0.0001	0.0001	0	0.0031	0	0	0	0.0001	0	0.0021	0	0	0.0003	0.0045	0	0.0002	0.0021	0	0	0	0	0	0
804.3867.1228.2	Hydrothermal vents	0	0.008	0.045	0	0	0	0	0	0.0001	0.0908	0.0019	0	0.0002	0	0.0006	0	0.0164	0	0.0072	0	0.0001	0	0.0654	0.0004	0.0011	0	0.0001	0	0.1952	0	0	0	0.0001	0	0	0	0	0	0.0061	0	0.0041	0.0011	0	0	0	0	0	0.0032
804.3867.1228.4	Hydrothermal vents	0	0.0006	0.0111	0	0	0	0	0	0	0.0287	0.0018	0.0437	0	0	0	0	0.0114	0	0	0	0	0	0.0027	0.0001	0	0	0.0001	0	0.0383	0	0	0	0	0	0.0002	0	0	0	0.0329	0	0.0003	0.0002	0	0.0168	0	0	0	0
804.3867.1228.5	Hydrothermal vents	0	0.0074	0.0155	0	0	0	0	0	0	0.1272	0.0017	0.0013	0.0002	0	0.0016	0	0.0098	0	0.0075	0	0	0	0.0297	0.0004	0.0002	0	0	0	0.1396	0	0	0.0004	0.0001	0	0	0	0.0001	0.0007	0.0063	0	0.0002	0.0026	0	0.0002	0	0	0	0.0044
804.3867.1228.6	Hydrothermal vents	0.0001	0.0096	0.0293	0	0	0	0	0.0002	0.0003	0.1316	0.0008	0.006	0.0003	0	0.0001	0	0.0304	0	0.0146	0	0.0003	0	0.0741	0	0.0001	0.0002	0	0	0.0919	0	0	0	0.0004	0	0	0	0.0001	0.0003	0.006	0	0.0004	0.0027	0	0.0026	0	0	0	0.0015
804.3869.1443E	Hydrothermal vents	0	0	0.0229	0	0	0	0	0	0	0.0656	0.0003	0.0195	0	0	0	0	0.0329	0	0	0	0	0	0.0022	0	0	0	0	0	0.0151	0	0	0	0	0	0	0	0	0	0.0402	0	0	0.0005	0	0.013	0	0	0	0
804.3871.1442.dark.side	Hydrothermal vents	0	0.0068	0.03	0	0	0	0	0	0	0.0413	0.0058	0	0	0	0	0	0.1089	0	0.0012	0	0	0	0.0164	0.0049	0	0	0.0019	0	0.0074	0	0	0	0	0	0	0	0	0	0.0063	0	0	0.0025	0	0.0079	0	0	0	0
804.3872.1347A	Hydrothermal vents	0	0.0274	0.0771	0	0	0	0	0	0	0.0448	0.0129	0	0	0	0.0141	0	0.0003	0	0.0159	0	0	0	0.044	0.0041	0	0	0	0	0.0049	0	0	0	0	0	0.0081	0	0	0	0.0006	0	0	0.0198	0	0.0001	0	0	0	0.0003
804.3872.1347B	Hydrothermal vents	0	0.0562	0.0776	0	0	0	0	0	0	0.0231	0.0034	0	0	0	0.0082	0	0.003	0	0.0184	0	0	0	0.0034	0.0023	0	0.0001	0.0024	0	0.0056	0	0	0	0	0	0.0207	0	0	0	0.0001	0	0	0.0063	0	0	0	0	0	0.0037
804.3872.1530A	Hydrothermal vents	0	0.0548	0.1481	0	0	0	0	0	0	0.0762	0.0081	0.0001	0	0	0	0	0	0	0.0001	0	0	0	0.0652	0	0	0	0	0	0	0	0	0	0	0	0	0	0	0	0.0439	0	0	0	0	0	0	0	0	0
804.3872.1530B	Hydrothermal vents	0	0.0428	0.0754	0	0	0	0	0.0135	0	0.1084	0.0027	0	0	0	0	0	0.0003	0	0.0001	0	0	0	0.0549	0	0	0.0001	0	0	0.0001	0	0	0	0	0	0	0	0	0	0.0004	0	0	0	0	0	0	0	0	0
804.3873.1233A	Hydrothermal vents	0	0.0137	0.0642	0	0	0	0	0.0021	0	0.0358	0	0.0052	0	0	0	0	0.0001	0	0.0211	0	0	0	0.0531	0.0002	0	0	0	0	0.023	0	0	0	0	0	0.0095	0	0	0	0.0006	0	0	0.0184	0	0.0001	0	0	0	0.0054
804.3873.1233B	Hydrothermal vents	0	0.0897	0.0525	0	0	0	0	0	0	0.0169	0.0035	0	0	0	0.0041	0	0.0009	0	0.0637	0	0	0	0.0041	0.0107	0.0005	0	0.0023	0	0.0162	0	0	0.0002	0	0	0.0214	0	0	0	0.0024	0	0	0.0321	0	0	0	0	0	0.0007
804.3881.1228.1	Hydrothermal vents	0	0.0005	0.0779	0	0	0	0	0	0	0.2247	0.0039	0	0	0	0	0	0.0003	0	0.0004	0	0	0	0.0211	0	0	0	0	0	0.0018	0	0	0	0	0	0	0	0	0	0.0003	0	0	0	0	0.0001	0	0	0	0
804.3881.1256B	Hydrothermal vents	0.0001	0.0414	0.1317	0	0	0	0	0	0	0.1437	0.002	0	0.0001	0	0	0	0.0079	0	0.0253	0	0	0	0.0651	0	0	0.0024	0	0	0.0287	0	0	0	0.0003	0	0.0006	0	0	0.0004	0.0024	0	0	0.0126	0	0.0001	0	0	0	0.004
804.H02.072605.R0621	Hydrothermal vents	0.0001	0.0026	0.052	0	0	0	0	0.0003	0	0.1586	0.0013	0.0001	0.0007	0	0.0018	0	0.0158	0	0.0137	0	0.0003	0	0.0461	0.0001	0.0003	0	0.0003	0	0.1463	0	0	0.0002	0.0001	0	0	0	0.0008	0.0003	0.0091	0	0.0006	0.002	0	0.0024	0	0	0	0.0025
804.H02.072605.R0715	Hydrothermal vents	0	0.0134	0.0966	0	0	0	0	0.0004	0	0.1376	0.0018	0	0	0	0	0	0.0032	0	0.0151	0	0	0	0.0769	0	0	0.002	0	0	0.0882	0	0	0	0.0003	0	0	0	0	0	0.0037	0	0	0.0205	0	0.0071	0	0	0	0.0004
804.H03.072605.R2252	Hydrothermal vents	0	0.0003	0.0424	0	0	0	0	0	0	0.2621	0.0017	0	0	0	0	0	0.0004	0	0	0	0	0	0.1219	0	0	0	0	0	0.0012	0	0	0	0	0	0	0	0	0	0.0004	0	0.0001	0.0001	0	0	0	0	0	0
804.H03.072705.R0229	Hydrothermal vents	0	0.0033	0.0188	0	0	0	0.0004	0.0001	0	0.137	0.0037	0	0.0001	0	0.0008	0	0.0051	0	0.0068	0	0	0	0.113	0.0007	0	0	0	0	0.0437	0	0	0	0	0	0	0	0	0.0005	0.0012	0	0.0001	0.001	0	0	0	0	0	0.002
804.H03.072705.R0424	Hydrothermal vents	0	0	0.012	0	0	0	0.0017	0.0003	0	0.0669	0.0004	0.0006	0	0	0.0004	0	0.1351	0.0002	0.0002	0	0	0	0.0005	0	0	0.0002	0	0	0.0436	0	0	0	0	0	0	0	0	0	0.2858	0	0.0001	0	0	0.0059	0	0	0	0
804.H03.072705.R0631	Hydrothermal vents	0	0.0001	0.1217	0	0	0	0	0	0	0.1004	0	0	0	0	0	0	0	0	0	0	0	0	0.0683	0.0001	0	0	0.0022	0	0	0	0	0	0	0	0	0	0	0	0.0332	0	0	0	0	0	0	0	0	0
804.H05.072905.R0229A	Hydrothermal vents	0	0.0003	0.0055	0	0	0	0	0.0008	0	0.0039	0	0	0	0	0	0	0.0002	0	0	0	0	0	0.0038	0.0005	0	0	0	0	0	0	0	0	0	0	0	0	0	0	0.0042	0	0	0.0002	0	0	0	0	0	0.0003
804.H05.072905.R0229B	Hydrothermal vents	0	0.0049	0.0732	0	0	0	0	0.012	0	0.0946	0.0021	0	0	0	0	0	0	0	0.0039	0	0	0	0.026	0.0001	0	0	0.0001	0	0.0022	0	0	0	0	0	0	0	0	0	0.0007	0	0.0001	0	0	0	0	0	0	0.0003
804.H05.072905.R0347	Hydrothermal vents	0	0.0197	0.1006	0	0	0	0	0.0053	0	0.0591	0.0015	0	0	0	0	0	0.0025	0	0.0063	0	0	0	0.0181	0.0106	0	0	0.0054	0	0.0273	0	0	0	0	0	0.0017	0	0	0	0.0275	0	0	0.0043	0	0	0	0	0	0
804.H06.073005.Bio2slurpA2.0326	Hydrothermal vents	0	0	0.0011	0	0	0	0.0118	0	0	0.0153	0.0006	0	0	0	0	0	0.0034	0.0008	0	0	0	0	0.0018	0	0	0	0	0	0.0011	0	0	0	0	0	0	0	0	0	0.0023	0	0.0026	0	0	0	0	0	0	0
804.H06.073005.R0316	Hydrothermal vents	0	0.0001	0.0478	0	0	0	0.0321	0	0	0.2037	0.0058	0	0	0	0.0003	0	0.0438	0	0	0	0	0	0.0407	0	0	0.0027	0	0	0.0057	0	0	0	0	0	0	0	0	0	0.0564	0	0.0007	0	0	0	0	0	0	0.0001
804.H07.073105.R1053	Hydrothermal vents	0	0.0041	0.0151	0	0	0	0	0	0.0001	0.1186	0.001	0.0003	0	0	0.0008	0	0.0357	0	0.0073	0	0	0	0.0302	0.0001	0.0003	0	0	0	0.2602	0	0	0.0001	0	0	0	0	0.0002	0.0001	0.0204	0	0.0012	0.0021	0	0.0002	0	0	0	0.0038
804.H07.073105.R1053.red.coating	Hydrothermal vents	0	0.0075	0.0217	0	0	0	0	0.0002	0.0002	0.1131	0.0036	0.0026	0	0	0.0036	0	0.0337	0	0.0132	0	0	0	0.0287	0.0004	0.0003	0	0.0002	0	0.0879	0	0	0	0	0	0	0	0.0001	0.0002	0.0274	0	0	0.0032	0	0.0017	0	0	0	0.0023
804.H08.073105.R2057	Hydrothermal vents	0	0.0013	0.0297	0	0	0	0	0	0	0.0473	0	0	0	0	0	0	0.1116	0	0	0	0	0	0.0177	0	0	0	0	0	0.0002	0	0	0	0	0	0	0	0	0	0.0108	0	0	0	0	0.004	0	0	0	0
804.H08.073105.R2238	Hydrothermal vents	0	0	0.0278	0	0	0	0	0	0	0.2027	0.0024	0	0.0002	0	0	0	0.001	0	0.0001	0	0	0	0.0868	0	0	0	0	0	0.0019	0	0	0	0	0	0	0	0	0	0.0005	0	0	0	0	0	0	0	0	0
804.H08.080105.Bio5slurpB1.0428.1.1	Hydrothermal vents	0	0.0002	0.0038	0	0	0	0	0	0	0.202	0.0001	0	0	0	0	0	0.0468	0	0	0	0	0	0.0003	0	0	0	0	0	0.0097	0	0	0	0.0002	0	0	0	0	0	0.1458	0	0	0	0	0	0	0	0	0
804.H08.080105.Bio5slurpB1.0428.2.1	Hydrothermal vents	0	0.0046	0.075	0	0	0	0	0.0084	0	0.1465	0.0083	0	0	0	0	0	0.0318	0	0.005	0	0	0	0.0888	0	0	0	0	0	0.0147	0	0	0	0	0	0	0	0	0	0.0062	0	0	0	0	0	0	0	0	0
804.H08.080105.Bio5slurpB1.0428.3.1	Hydrothermal vents	0	0.0074	0.1178	0	0	0	0	0.0002	0	0.1209	0.0027	0.0001	0	0	0	0	0.0289	0	0.0046	0	0	0	0.0174	0.0001	0	0	0.0004	0	0.0099	0	0	0	0	0	0	0	0	0	0.0043	0	0	0.0006	0	0.0001	0	0	0	0
804.H08.080105.Bio5slurpB1.0428.4.1	Hydrothermal vents	0	0.0016	0.0056	0	0	0	0	0.0006	0.0011	0.139	0.0028	0	0.0016	0	0.0016	0	0.0453	0	0.0166	0	0.0003	0	0.0782	0.0005	0.0001	0	0.0001	0	0.1477	0	0	0	0.0001	0.0001	0	0	0.0001	0	0.0052	0	0.0004	0.0003	0.0009	0	0	0	0	0.0034
804.Julie.1	Hydrothermal vents	0	0.0001	0.0085	0	0	0	0	0.002	0	0.0332	0	0	0	0	0	0	0.0003	0	0.0001	0	0	0	0.0044	0	0	0.0001	0.0001	0	0.0029	0	0	0	0	0	0	0	0	0	0.058	0	0	0.0001	0	0	0	0	0	0
804.Julie.10	Hydrothermal vents	0	0.0001	0.0059	0	0	0	0	0	0	0.0782	0.0001	0	0	0	0	0	0	0	0.0003	0	0	0	0.0534	0	0	0.0001	0	0	0.0021	0	0	0	0	0	0	0	0	0	0.0655	0	0	0	0	0	0	0	0	0
804.Julie.11	Hydrothermal vents	0	0.0002	0.0008	0	0	0	0	0.0008	0	0.0315	0.0007	0	0	0	0	0	0	0	0.0001	0	0	0	0.0155	0	0	0.0003	0	0	0.0024	0	0	0	0.0001	0	0	0	0	0	0.0476	0	0	0.0007	0	0	0	0	0	0
804.Julie.12	Hydrothermal vents	0	0	0.0026	0	0	0	0	0	0	0.012	0	0	0	0	0	0	0.0012	0	0	0	0	0	0.0003	0	0	0	0	0	0.0003	0	0	0	0	0	0	0	0	0	0.0037	0	0.0001	0	0	0	0	0	0	0
804.Julie.2	Hydrothermal vents	0	0.0011	0.0923	0	0	0	0	0	0	0.1975	0.0022	0	0	0	0	0	0.0001	0	0.0028	0	0	0	0.2427	0	0	0.0001	0.0001	0	0.0017	0	0	0.0001	0.0003	0	0	0	0	0.0001	0.0725	0	0.0001	0.0003	0	0	0	0	0	0
804.Julie.3	Hydrothermal vents	0	0.0166	0.0126	0	0	0	0	0	0.002	0.1717	0.003	0	0.0005	0	0.0154	0	0.0076	0	0.025	0	0.0006	0	0.0394	0.0001	0	0.0001	0.0003	0	0.1757	0	0	0.0002	0	0	0	0	0.0001	0.0012	0.0139	0	0.0002	0.0087	0	0	0	0	0	0.0018
804.Julie.4	Hydrothermal vents	0	0.04	0.0079	0	0	0	0	0	0.0004	0.1601	0.0045	0.0001	0.0004	0	0.0045	0	0.0022	0	0.0323	0	0	0	0.0265	0.0001	0.0001	0.0007	0.0004	0	0.136	0	0	0.0004	0.0005	0	0	0	0	0.0007	0.0982	0	0.0001	0.0115	0	0.0001	0.0001	0	0	0.0024
804.Julie.5	Hydrothermal vents	0	0.0943	0.0134	0	0	0	0	0.0001	0.0001	0.1708	0.0083	0	0	0	0	0	0.0035	0	0.0218	0	0	0	0.0964	0	0	0	0.0001	0	0.106	0	0	0.0002	0.0001	0	0	0	0.0001	0.0005	0.0695	0	0	0.0049	0	0	0	0	0	0.0006
804.Julie.6	Hydrothermal vents	0	0.0095	0.0175	0	0	0	0	0	0	0.1189	0.0017	0	0	0	0	0	0	0	0.002	0	0	0	0.0418	0	0	0.0002	0	0	0.005	0	0	0	0	0	0	0	0	0	0.058	0	0	0.0035	0	0	0	0	0	0
804.Julie.7	Hydrothermal vents	0	0.0088	0.0107	0	0	0	0	0.0003	0	0.0508	0.0001	0	0	0	0	0	0.0001	0	0.0013	0	0	0	0.003	0.0001	0	0	0	0	0.0016	0	0	0	0	0	0.0001	0	0	0	0.0512	0	0	0.0024	0	0	0	0	0	0
804.Julie.8	Hydrothermal vents	0	0.0677	0.0099	0	0	0	0	0.0029	0	0.0725	0.016	0	0	0	0	0	0	0	0.0067	0	0	0	0.0257	0	0	0.0001	0.0001	0	0.0029	0	0	0	0	0	0.0008	0	0	0.0003	0.0357	0	0	0.0081	0	0	0	0	0	0
804.Julie.9	Hydrothermal vents	0	0	0.0016	0	0	0	0	0.0009	0	0.0109	0	0	0	0	0	0	0	0	0	0	0	0	0.0007	0	0	0.0001	0	0	0.0014	0	0	0	0	0	0	0	0	0	0.1108	0	0	0	0	0	0	0	0	0
804.LS11.127	Hydrothermal vents	0	0	0.0048	0	0	0	0	0	0	0.0009	0	0	0	0	0	0	0	0	0	0	0	0	0.0004	0	0	0	0	0	0	0	0	0	0	0	0	0	0	0	0.1469	0	0	0.0001	0	0	0	0	0	0
804.LS11.128	Hydrothermal vents	0	0	0.003	0	0	0	0	0	0	0.033	0	0	0	0	0	0	0	0	0	0	0	0	0.0002	0	0	0	0.0003	0	0	0	0	0	0	0	0	0	0	0	0.1363	0	0	0	0	0	0	0	0	0
804.LS11.129	Hydrothermal vents	0	0	0.0038	0	0	0	0	0	0	0.0021	0.0003	0	0	0	0	0	0	0	0	0	0	0	0.0007	0	0	0.0001	0.0005	0	0.0002	0	0	0	0	0	0	0	0	0	0.9107	0	0	0	0	0	0	0	0	0
804.LS11.130	Hydrothermal vents	0	0	0.0468	0	0	0	0	0	0	0.0009	0	0	0	0	0	0	0.0001	0	0.0001	0	0	0	0.0001	0	0	0.0008	0.0005	0	0.0001	0	0	0	0	0	0	0	0	0	0.4475	0	0	0	0	0	0	0	0	0
804.LS11.131	Hydrothermal vents	0	0.0002	0.004	0	0	0	0	0.0008	0	0.0065	0	0	0	0	0	0	0.0001	0	0	0	0	0	0.0008	0	0	0	0	0	0	0	0	0	0	0	0	0	0	0	0.8649	0	0	0	0	0	0	0	0	0
804.LS11.19	Hydrothermal vents	0	0	0.2883	0	0	0	0	0	0	0.0012	0.0001	0	0	0	0	0	0	0	0	0	0	0	0.0001	0	0	0.0002	0	0	0.0002	0	0	0	0	0	0	0	0	0	0.6613	0	0	0	0	0	0	0	0	0
804.LS11.20	Hydrothermal vents	0	0	0.2487	0	0	0	0	0	0	0.0015	0.0002	0	0	0	0	0	0.0002	0	0.0004	0	0	0	0	0	0	0	0	0	0.0019	0	0	0	0	0.0001	0	0	0	0.0001	0.2913	0	0	0	0	0	0	0	0	0
804.LS11.30	Hydrothermal vents	0	0	0.0426	0	0	0	0	0.001	0	0.0141	0.001	0	0	0	0	0	0	0	0.0002	0	0	0	0.0056	0	0	0.0002	0	0	0.0005	0	0	0	0	0	0	0	0	0	0.4781	0	0	0	0	0	0	0	0	0
804.LS11.31	Hydrothermal vents	0	0.0005	0.0021	0	0	0	0	0.0001	0	0.0063	0.0001	0	0	0	0	0	0.0001	0	0.0002	0	0	0	0.003	0	0	0	0	0	0	0	0	0	0.0002	0	0	0	0	0	0.4693	0	0	0	0	0.0001	0	0	0	0
804.LS11.32	Hydrothermal vents	0	0.0718	0.0111	0	0	0	0	0.0046	0	0.1462	0.0174	0	0	0	0	0	0.0011	0	0.0069	0	0	0	0.1161	0	0	0.0344	0.0004	0	0.0013	0	0	0	0.0003	0	0	0	0	0	0.1139	0	0	0.0029	0	0.0002	0	0	0	0
804.LS11.69	Hydrothermal vents	0	0.0019	0.1126	0.0001	0	0	0	0.0145	0	0.2209	0.0026	0	0	0	0	0	0.0001	0	0.0006	0	0	0	0.1517	0	0	0.0043	0.0005	0	0.0071	0	0	0	0	0.0009	0	0	0	0	0.0744	0	0.0002	0	0	0	0	0	0	0
804.LS11.70	Hydrothermal vents	0	0.0004	0.127	0	0	0	0	0.0006	0	0.073	0.0005	0	0	0	0	0	0	0	0.0006	0	0	0	0.1501	0	0	0	0.0002	0	0.0003	0	0	0	0	0.0001	0	0	0	0	0.3347	0	0	0	0	0	0	0	0	0
804.LS11.70a	Hydrothermal vents	0	0.0003	0.0252	0	0	0	0	0	0	0.1101	0.0018	0	0.0002	0	0	0	0.0009	0	0	0	0	0	0.0869	0	0	0	0	0	0.0016	0	0	0	0	0	0	0	0	0	0.3475	0	0.0001	0	0	0	0	0	0	0
804.LS11.71	Hydrothermal vents	0	0.0002	0.0303	0	0	0	0	0	0	0.1597	0.0012	0	0	0	0	0	0.0005	0	0.0002	0	0	0	0.0763	0	0	0	0.0001	0	0.0008	0	0	0	0	0	0	0	0	0.0002	0.3459	0	0.0001	0.0001	0	0	0	0	0	0.0001
804.LS11.71a	Hydrothermal vents	0	0.0697	0.0236	0	0	0	0	0.0017	0	0.0838	0.0036	0	0	0	0	0	0.0004	0	0.0289	0	0	0	0.0281	0	0	0	0.0001	0	0.0124	0	0	0.0005	0.0003	0	0	0	0	0.0004	0.3926	0	0	0.0089	0	0	0	0	0	0.0003
804.LS11.72	Hydrothermal vents	0	0.0786	0.0684	0	0	0	0	0.0008	0	0.1705	0.0044	0	0	0	0	0	0.0009	0	0.038	0	0	0	0.0388	0	0	0.0069	0.0003	0	0.0195	0	0	0.0007	0	0.0001	0	0	0	0.0001	0.029	0	0	0.0086	0	0	0	0	0	0.0005
804.LS11.72a	Hydrothermal vents	0	0	0.0071	0	0	0	0	0	0	0.0025	0.0002	0	0	0	0	0	0.0001	0	0.0001	0	0	0	0.0019	0	0	0.0027	0	0	0	0	0	0	0	0	0	0	0	0	0.9417	0	0	0	0	0	0	0	0	0
Yap-CTD02-3000m	This study	0.00204027	0.0689601	0.0154729	0	0.034063	0	0	0.0583913	0.0250321	0.0323582	0	0.0251631	0.014458	0	0	0	0	0	0.151223	0	0	0	0	0	0	0	0.0105981	0	0.105188	0	0	0	0	0	0	0	0	0	0	0	0	0.00408403	0.000307157	0.0144492	0.0035555	0	0	0
Yap-CTD02-500m	This study	0	0.033201	0.0101238	0.00104823	0	0	0	0.0330186	0.010966	0.0042776	0	0.00767754	0	0	0	0	0	0.0159776	0.323374	0	0	0	0.00385418	0.00343039	0	0.00491539	0.00569708	0	0.059719	0	0	0	0	0.0116908	0	0	0	0	0.00230891	0	0	0.00253059	0	0	0.010966	0	0	0.00722951
Yap-CTD02-100m	This study	0	0.0208044	0.0574544	0.000306674	0	0	0	0.0122278	0.00276384	0.0160284	0	0.0239179	0	0	0	0	0	0.00561593	0.121018	0	0	0	0.0075977	0.00432428	0	0.0247517	0.000986899	0	0.0528637	0	0	0	0	0.000716616	0	0	0	0	0.0350425	0	0	0.00207306	0	0	0.0059191	0	0	0.0280184
Yap-CTD02-200m	This study	0	0.0498531	0.0516907	0	0	0.00109416	0	0.00980142	0	0.0517256	0	0.0159931	0	0	0.00663221	0	0.00205176	0.00100901	0.0832625	0	0	0	0.00260463	0	0	0.0989296	0	0	0.138398	0	0	0	0	0	0	0	0	0	0.0197242	0	0	0.0156507	0	0	0	0	0	0.0167885
Yap-CTD02-6000m	This study	0	0.0902714	0	0.00731451	0.00887211	0.020969	0	0	0.0257759	0	0	0.0448197	0	0.00682457	0	0	0	0	0.0580703	0	0	0	0	0	0	0	0	0	0.231522	0	0	0	0	0.0135332	0	0	0	0	0	0	0	0	0	0.104626	0	0.00351509	0.00021249	0.0208447
Yap-CTD02-10m	This study	0	0.00227568	0.0726904	0	0	0	0	0	0.065886	0	0	0.00148558	0	0	0	0	0	0	0.000160644	0	0	0	0	0.131271	0	0	0	0	0.0246945	0	0	0	0	0	0	0	0	0	0	0	0	0.228545	0	0	0	0	0	0
Yap-CTD02-30m	This study	0	0.0320613	0.020565	0	0	0	0	0	0.215348	0	0	0.00443682	0	0	0	0	0	0	0.00158849	0	0	0	0	0.0188029	0	0	0	0	0.216485	0	0	0	0	0	0	0	0	0	0	0	0	0.0484021	0	0	0	0	0	0
Yap-CTD02-50m	This study	0	0.074192	0.00901384	0	0	0	0	0	0	0.0657171	0	0.0113548	0	0	0	0	0	0	0.1452	0	0	0	0	0	0	0	0	0	0.0741119	0	0	0	0	0	0	0	0	0	0	0	0	0.165629	0	0	0	0	0	0
Yap-CTD02-BC	This study	0	0.00575708	0	0	0	0	0	0	0	0.108303	0	0	0	0	0	0	0	0	0	0	0	0	0	0	0	0	0	0	0.0187202	0	0	0	0	0	0	0	0	0	0.0199381	0	0	0	0	0	0	0	0	0
Yap-CTD02-1000m	This study	0	0.0559046	0	0.00434857	0	0.0117455	0	0.00868575	0.00674491	0.0123827	0	0.00151121	0.00253155	0	0	0	0	0	0.262033	0	0	0	0	0	0	0	0	0	0.0830025	0	0	0.00277156	0	0	0	0	0	0	0	0	0	0.0207933	0.00217105	0	0	0	0	0
[truncated: 27 more columns]

## Sheet: Table S7
Supplementary Table 7 Counts of functional genes identified in the korarchaeal MAGs
Genomes	Subgroups	Completeness (%)	Wood–Ljungdahl pathway																Trimethylamine utilization			Sulfite reduction			Methane production					Hydrogen degradation												Antioxidant enzyme
			fmdA/fwdA	fmdB/fwdB	fmdC/fwdC	fmdD/fwdD	fmdE/fwdE	fmdF/fwdF	fwdG	ftr	mch	mtd	mer	cdhA	cdhB	cdhC	cdhD	cdhE	mtmB	mttB	mtrH	dsrA	dsrB	dsrD	mcrA	mcrB	mcrC	mcrD	mcrG	NiFe hydrogenase, Group 1a	NiFe hydrogenase, Group 1g	NiFe hydrogenase, Group 1h/5	NiFe hydrogenase, Group 2a	NiFe hydrogenase, Group 2b	NiFe hydrogenase, Group 2c	NiFe hydrogenase, Group 2d	NiFe hydrogenase, Group 3a	NiFe hydrogenase, Group 3b	NiFe hydrogenase, Group 3c	NiFe hydrogenase, Group 3d	NiFe hydrogenase, Group 4	Superoxide reductase	Rubrerythrin	Rubredoxin	Bacterioferritin comigratory protein-2 (bcp-2)
3300022188_28	Unclassified	81.74	0	0	0	0	0	0	0	0	0	0	0	0	0	0	0	0	0	0	0	0	0	0	0	0	0	0	0	0	0	0	0	0	0	0	0	0	0	0	0	1	0	0	0
HyVt-234_GCA_011042815.1	Unclassified	52.11	0	0	0	0	0	0	0	0	0	0	0	0	0	0	0	0	0	0	0	0	0	0	0	0	0	0	0	0	0	0	0	0	0	0	0	1	0	0	1	1	1	0	0
B14_G2_GCA_003661385.1	Kor-7	90.65	2	2	1	1	1	1	1	1	1	0	0	1	1	1	1	2	0	2	1	0	0	0	0	0	0	0	0	1	0	0	0	0	0	0	0	1	1	0	1	0	0	0	0
3300014914_102	Kor-7	76.17	2	1	1	1	0	0	0	1	0	0	0	0	0	0	0	0	0	0	0	0	0	0	0	0	0	0	0	1	0	0	0	0	0	0	0	0	0	0	0	0	0	0	0
3300014887_59	Kor-7	78.97	1	2	1	1	0	1	2	1	0	0	1	1	0	0	0	1	0	0	0	0	0	0	0	0	0	0	0	0	0	0	0	0	0	0	0	0	0	0	1	0	0	0	0
B10_G17_GCA_003661445.1	Kor-7	89.49	1	2	1	1	1	1	2	1	1	2	1	1	0	1	1	2	0	0	1	0	0	0	0	0	0	0	0	1	0	0	0	0	0	0	0	1	1	0	1	0	0	0	0
HyVt-124_GCA_011042395.1	Unclassified	39.88	0	0	1	0	0	0	0	2	2	0	0	1	0	0	0	0	0	2	0	0	0	0	0	0	0	0	0	0	0	0	0	0	0	0	0	0	0	0	0	0	1	0	0
3300014913_21	Kor-8	68.85	1	1	1	0	1	0	0	0	1	1	1	1	1	1	1	1	0	0	0	0	0	0	0	0	0	0	0	0	0	1	0	0	0	0	0	0	0	0	1	0	1	0	0
B68_G1_GCA_003661285.1	Kor-8	63.71	0	0	0	0	0	0	0	0	0	0	0	0	0	0	0	0	0	0	0	0	0	0	0	0	0	0	0	0	0	0	0	0	0	0	0	0	1	0	1	0	1	0	0
HyVt-231_GCA_011039395.1	Kor-6	48.7	0	0	0	0	0	0	0	0	1	1	1	0	0	0	0	0	0	2	0	0	0	0	0	0	0	0	0	0	0	1	0	0	0	0	0	0	1	0	1	1	0	0	0
B8_G17_GCA_003661265.1	Kor-6	72.72	1	1	1	0	1	0	0	1	1	1	1	1	1	1	0	1	0	4	1	0	0	0	0	0	0	0	0	0	1	0	0	0	0	0	0	0	0	0	1	1	0	1	0
3300024423_7	Kor-6	85.91	1	0	1	1	2	0	0	1	1	2	1	1	1	1	1	1	0	0	0	0	0	0	0	0	0	0	0	0	1	0	0	0	0	0	0	0	0	0	1	1	1	1	0
UWMA-0234_GCA_012961625.1	Kor-6	74.78	1	1	1	1	1	0	0	1	3	1	1	1	1	2	1	1	0	0	0	0	0	0	0	0	0	0	0	0	1	0	0	0	0	0	0	0	1	0	1	2	1	1	0
B41_G2_GCA_003661315.1	Kor-6	57.4	2	1	1	0	1	0	0	2	1	2	1	2	1	1	1	1	1	1	1	0	0	0	0	0	0	0	0	0	1	0	0	0	0	0	0	0	0	0	2	1	1	1	0
B51_G1_GCA_003661305.1	Kor-6	75.4	1	1	1	0	1	0	0	1	3	0	1	1	1	1	1	1	1	1	0	0	0	0	0	0	0	0	0	0	1	0	0	0	0	0	0	1	1	0	0	0	1	1	0
Yap.int.bin1.1	Kor-6	88.71	1	0	1	1	1	0	0	2	2	2	1	1	1	1	1	1	1	2	2	0	0	0	0	0	0	0	0	0	1	0	0	0	0	0	0	1	1	0	1	2	1	1	0
B15_G15_GCA_003661365.1	Kor-6	77.75	1	0	1	1	1	0	0	2	2	2	1	1	1	1	1	2	0	1	2	0	0	0	0	0	0	0	0	0	1	0	0	0	0	0	0	1	1	0	2	2	1	0	0
B35_G17_GCA_003661345.1	Kor-5	65.04	0	0	0	0	0	0	0	0	0	0	0	0	0	0	0	0	0	0	0	0	0	0	0	0	0	0	0	0	0	0	0	0	0	0	0	0	0	0	2	1	0	0	0
HyVt-239_GCA_011042755.1	Unclassified	72.51	0	0	0	0	1	0	0	0	0	0	0	0	0	0	0	0	1	0	0	0	0	0	0	0	0	0	0	0	0	0	0	0	0	0	0	1	0	0	1	1	0	1	0
HyVt-161_GCA_011042085.1	Unclassified	56.94	0	0	0	0	1	0	0	0	0	0	0	0	0	0	0	0	0	0	0	0	0	0	0	0	0	0	0	0	0	0	0	0	0	0	0	0	0	0	2	1	0	1	0
B85_G9_GCA_003661225.1	Unclassified	64.08	0	0	0	0	1	0	0	0	0	0	0	0	0	0	0	0	1	0	0	0	0	0	0	0	0	0	0	0	0	0	0	0	0	0	0	0	0	0	1	1	0	0	0
ZAV-18_GCA_002899815.1	Kor-2	88.25	0	0	0	0	0	0	0	0	0	0	0	0	0	0	0	0	0	0	0	1	1	1	0	0	0	0	0	0	0	0	0	0	0	0	0	1	0	0	2	1	1	0	0
WYZ-LMO9_GCA_004347975.1	Kor-2	90.19	0	0	0	0	0	0	0	0	0	0	0	0	0	0	0	0	0	0	0	1	2	1	1	1	1	1	1	0	1	0	0	0	0	0	0	1	1	0	3	1	1	1	1
NM4_GCA_004212055.1	Kor-2	85.51	0	0	0	0	0	0	0	0	0	0	0	0	0	0	0	0	0	0	0	1	2	1	1	1	1	1	1	0	1	0	0	0	0	0	0	1	1	0	3	0	0	1	1
MDKW_GCF_003947435.1	Kor-2	93.93	0	0	0	0	0	0	0	0	0	0	0	0	0	0	0	0	0	0	0	1	1	1	1	1	1	1	1	0	1	0	0	0	0	0	0	1	1	0	3	1	1	1	1
SpSt-967_GCA_011357945.1	Kor-2	72.59	0	0	0	0	0	0	0	0	0	0	0	0	0	0	0	0	0	0	0	0	0	1	0	0	0	0	0	0	0	0	0	0	0	0	0	1	0	0	1	0	0	0	0
3300027863_148	Kor-2	92.06	0	0	0	0	0	0	0	0	0	0	0	0	0	0	0	0	0	1	0	1	1	1	1	1	1	1	1	0	0	0	0	0	0	0	0	1	0	0	1	1	0	0	1
B81_G16_GCA_003661245.1	Unclassified	63.22	1	1	0	0	0	0	0	1	1	1	0	0	0	0	0	0	0	0	0	0	0	0	0	0	0	0	0	0	0	0	0	0	0	0	0	0	1	0	1	0	0	0	0
HyVt-138_GCA_011042295.1	Unclassified	62.89	0	0	0	0	1	0	0	0	1	0	0	0	0	0	0	0	0	0	0	0	0	0	0	0	0	0	0	0	0	0	0	0	0	0	0	0	0	0	0	1	0	1	0
3300026531_26	Kor-4	94.32	0	0	0	0	0	0	0	0	0	0	0	0	0	0	0	0	0	0	1	0	0	0	0	0	0	0	0	0	1	0	0	0	0	0	0	0	0	0	1	1	1	0	1
3300028398_30	Kor-4	94.32	0	0	0	0	0	0	0	0	0	0	0	0	0	0	0	0	0	0	1	0	0	0	0	0	0	0	0	0	1	0	0	0	0	0	0	0	0	0	1	1	1	0	1
NZ13-K_GCA_003344655.1	Unclassified	88.25	0	0	0	0	1	0	0	0	0	0	0	0	0	0	0	0	0	0	1	0	0	0	0	0	0	0	0	0	0	0	0	0	0	0	0	1	1	0	1	1	0	1	1
SpSt-718_GCA_011363665.1	Kor-3	67.85	0	0	0	0	0	0	0	0	0	0	0	0	0	0	0	0	0	0	1	0	0	0	0	0	0	0	0	0	0	0	0	0	0	0	0	1	0	0	0	1	0	0	2
3300005275_7	Kor-3	91.45	0	0	0	0	0	0	0	0	0	0	0	0	0	0	0	0	0	0	1	0	0	0	0	0	0	0	0	0	1	0	0	0	0	0	0	1	0	0	1	1	0	1	1
SpSt-15_GCA_011056255.1	Kor-3	92.38	0	0	0	0	0	0	0	0	0	0	0	0	0	0	0	0	0	0	1	0	0	0	0	0	0	0	0	0	1	0	0	0	0	0	0	1	0	0	1	1	0	1	1
SpSt-52_GCA_011327635.1	Kor-3	33.46	0	0	0	0	0	0	0	0	0	0	0	0	0	0	0	0	0	0	1	0	0	0	0	0	0	0	0	0	0	0	0	0	0	0	0	0	0	0	1	0	0	0	1
3300020139_34	Kor-3	93.39	0	0	0	0	0	0	0	0	0	0	0	0	0	0	0	0	0	0	1	0	0	0	0	0	0	0	0	0	1	0	0	0	0	0	0	1	0	0	1	0	0	1	1
3300025546_38	Kor-3	92.92	0	0	0	0	0	0	0	0	0	0	0	0	0	0	0	0	0	0	1	0	0	0	0	0	0	0	0	0	1	0	0	0	0	0	0	1	0	0	1	1	0	1	1
WS_GCA_003948265.1	Kor-3	93.39	0	0	0	0	0	0	0	0	0	0	0	0	0	0	0	0	0	0	1	0	0	0	0	0	0	0	0	0	1	0	0	0	0	0	0	1	0	0	1	1	0	1	1
OPF8_GCF_000019605.1	Kor-3	93.39	0	0	0	0	0	0	0	0	0	0	0	0	0	0	0	0	0	0	1	0	0	0	0	0	0	0	0	0	0	0	0	0	0	0	0	1	1	0	1	1	0	1	1
3300027863_171	Kor-3	88.71	0	0	0	0	0	0	0	0	0	0	0	0	0	0	0	0	0	0	1	0	0	0	0	0	0	0	0	0	1	0	0	0	0	0	0	1	0	0	1	0	0	0	1
3300009503_170	Kor-3	89.34	0	0	0	0	0	0	0	0	0	0	0	0	0	0	0	0	0	0	1	0	0	0	0	0	0	0	0	0	1	0	0	0	0	0	0	1	1	0	1	0	0	1	1
SpSt-910_GCA_011358815.1	Kor-3	91.52	0	0	0	0	0	0	0	0	0	0	0	0	0	0	0	0	0	0	1	0	0	0	0	0	0	0	0	0	1	0	0	0	0	0	0	1	1	0	1	1	0	1	1
	Gene copies > 0

## Sheet: Table S8
Supplementary Table 8 Overview of the evaluation and selection of marker genes for archaeal phylogeny construction
Marker genes	No. of 283 archaeal MAGs harboring the gene	No. of 21 Korarchaeota MAGs (>85% completeness) harboring the gene	Model for phylogeny of single gene	The taxonomy that korarchaeotal sequences cluster with	Selected for final archaeal phylogeny
arCOG01228	232	9	LG+F+R8	TACK	√
PF00466	281	21	LG+F+R9	DPANN
PF00687	282	21	Q.yeast+R7	Asgard	√
PF00827	277	21	LG+R7	DPANN
PF00900	281	21	LG+F+R6	TACK	√
PF01015	282	21	Q.yeast+F+R7	DPANN and Euryarchaeota
PF01092	279	21	Q.pfam+F+R6	Asgard	√
PF01200	275	21	Q.insect+R5	DPANN, Euryarchaeota, and TACK	√
PF01280	279	21	Q.pfam+F+R6	TACK	√
PF01866	242	0	LG+F+R8	-	√
PF07541	277	18	Q.yeast+F+R7	TACK	√
PF13656	272	21	LG+F+R6	TACK	√
TIGR00037	276	21	Q.yeast+R6	DPANN
TIGR00064	253	0	LG+F+R10	-	√
TIGR00111	176	18	LG+F+R6	TACK	√
TIGR00134	273	21	LG+F+R8	Euryarchaeota
TIGR00264	88	6	-	-
TIGR00279	23	0	-	-
TIGR00291	278	21	Q.insect+R6	DPANN
TIGR00308	138	2	-	-
TIGR00373	40	0	-	-
TIGR00405	270	17	Q.yeast+F+R7	TACK	√
TIGR00448	259	9	LG+F+R7	TACK	√
TIGR00483	266	21	LG+F+R7	Euryarchaeota and DPANN
TIGR00491	270	21	Q.yeast+R9	TACK and Asgard	√
TIGR00967	192	20	LG+F+R8	Euryarchaeota and DPANN
TIGR00982	273	21	rtREV+F+I+G4	TACK	√
TIGR01008	269	18	Q.yeast+F+R10	DPANN
TIGR01012	268	19	Q.insect+R8	Asgard	√
TIGR01018	281	20	LG+R8	TACK	√
TIGR01020	276	21	LG+R8	TACK	√
TIGR01025	270	20	Q.insect+R6	Euryarchaeota and Asgard	√
TIGR01028	273	21	Q.insect+R7	TACK	√
TIGR01038	275	21	LG+F+R7	TACK	√
TIGR01046	277	21	Q.insect+R6	TACK	√
TIGR01052	208	21	LG+F+R8	Asgard	√
TIGR01171	3	0	-	-
TIGR01952	277	19	Q.yeast+F+R7	Asgard	√
TIGR02065	252	21	Q.insect+R7	Euryarchaeota and DPANN
TIGR02236	259	19	Q.yeast+R10	TACK	√
TIGR02338	243	0	Q.yeast+R5	-	√
TIGR02389	213	0	LG+F+R8	-	√
TIGR02390	255	12	LG+F+R8	DPANN
TIGR02397	0	0	-	-
TIGR02928	275	21	LG+F+R8	DPANN, Euryarchaeota, and TACK	√
TIGR03626	253	18	Q.yeast+R7	-
TIGR03627	190	21	LG+I+G4	TACK	√
TIGR03628	225	0	Q.yeast+R10	-	√
TIGR03629	163	5	LG+R7	TACK and Asgard	√
TIGR03653	233	21	LG+F+R5	Euryarchaeota
TIGR03670	247	2	Q.insect+R8	TACK	√
TIGR03672	223	20	Q.pfam+R8	TACK	√
TIGR03673	146	0	Q.insect+I+G4	-	√
TIGR03674	270	21	LG+F+R8	DPANN and TACK	√
TIGR03676	265	18	LG+F+R8	Euryarchaeota and DPANN
TIGR03680	249	19	LG+F+R8	Asgard	√
TIGR03722	177	0	LG+R8	-	√

## Sheet: Table S9
Supplementary Table 9 Thirty-seven marker genes used for phylogenomic analysis and molecular dating analysis of Archaea (Fig. 5 and Supplementary Fig. 17). The marker genes were refined from the “top 50% gene set” used by Dombrowski et al.*. Each gene was selected by phylogenetic analysis (see “Determination of marker genes for phylogeny construction” in Methods).
Marker genes	Asgard archaea																DPANN archaea									Euryarchaeota
	Asgard_Borrarchaeota_yapct02d2000.bin9.141.new	Asgard_Gerdarchaeota_HM7_B34	Asgard_Heimdallarchaeota_GCA_001940645.1	Asgard_Heimdallarchaeota_GCA_003144275.1	Asgard_Heimdallarchaeota_HM4_B41	Asgard_Helarchaeota_HSL_bin10.384_bin.1.complete	Asgard_Hermodarchaeota_YT_re_metabat2_2.032_sub	Asgard_Lokiarchaeota_GCA_001940665.1	Asgard_Odinarchaeota_Archaea_ASGARD_Odinarchaeota_LCB_4	Asgard_Odinarchaeota_J65_bin.29	Asgard_Thorarchaeota_B41_G1_Thor	Asgard_Thorarchaeota_B59_G1_Thor	Asgard_Thorarchaeota_GCA_002825465.1	Asgard_Thorarchaeota_GCA_004524595.1	Asgard_Thorarchaeota_HM6_B34	Asgard_Thorarchaeota_yapct02d200.bin7.15.new	DPANN_Aenigmatarchaeota_GB_GCA_003663415.1	DPANN_Altarchaeota_GB_GCA_001873845.1	DPANN_Iainarchaeota_GB_GCA_000402355.1	DPANN_Iainarchaeota_GB_GCA_000830275.1	DPANN_Micrarchaeota_GB_GCA_001871475.1	DPANN_Micrarchaeota_GB_GCA_002778455.1	DPANN_Micrarchaeota_GB_GCA_013331805.1	DPANN_Nanoarchaeota_GB_GCA_005222965.1	DPANN_Nanohaloarchaeota_GB_GCA_001761425.1	Euryarchaeota_GB_GCA_000007185.1	Euryarchaeota_GB_GCA_000007345.1	Euryarchaeota_GB_GCA_000014945.1	Euryarchaeota_RS_GCF_000007305.1	Euryarchaeota_RS_GCF_000008645.1	Euryarchaeota_RS_GCF_000008665.1	Euryarchaeota_RS_GCF_000009965.1	Euryarchaeota_RS_GCF_000011085.1	Euryarchaeota_RS_GCF_000011105.1	Euryarchaeota_RS_GCF_000011185.1	Euryarchaeota_RS_GCF_000012545.1	Euryarchaeota_RS_GCF_000013445.1	Euryarchaeota_RS_GCF_000013725.1	Euryarchaeota_RS_GCF_000015765.1	Euryarchaeota_RS_GCF_000015825.1	Euryarchaeota_RS_GCF_000017165.1	Euryarchaeota_RS_GCF_000017185.1	Euryarchaeota_RS_GCF_000017625.1	Euryarchaeota_RS_GCF_000018485.1	Euryarchaeota_RS_GCF_000022205.1	Euryarchaeota_RS_GCF_000022365.1	Euryarchaeota_RS_GCF_000025505.1	Euryarchaeota_RS_GCF_000025685.1	Euryarchaeota_RS_GCF_000026045.1
arCOG01228	-	-	MDVS01000060.1_6	-	-	-	-	MDVT01000007.1_721	-	-	-	-	PJER01000010.1_23	SDOA01000040.1_29	-	-	QMZY01000015.1_17	MNZY01000159.1_14	AQRS01000040.1_30	CP010424.1_1103	MNVE01000009.1_157	PFCD01000020.1_102	-	NJBG01000001.1_877	CP012986.1_834	-	AE010299.1_4815	-	NC_003413.1_1761	NC_000916.1_1287	NC_000917.1_659	NC_006624.1_1496	NC_006396.1_2881	NC_000961.1_1589	NC_002689.2_1088	NC_007681.1_1504	NC_007796.1_3191	NC_007955.1_146	NC_008942.1_1521	NC_009051.1_1943	NC_009634.1_895	NC_009635.1_1277	NC_009712.1_1928	NC_009975.1_1141	NC_012029.1_498	NC_012804.1_1968	NC_013849.1_1651	NC_013967.1_121	NC_007426.1_48
PF00687	yapct02d2000.bin9.141.new_02559	Gerdarchaeota_HM7_B34_01421	MDVS01000117.1_7	NJBF01000005.1_101	Heimdallarchaeota_HM4_B41_00606	HSL_bin10.384_bin.1.complete_02387	YT_re_metabat2_2.032_sub_01202	MDVT01000007.1_444	Archaea_ASGARD_Odinarchaeota_LCB_4_00756	J65_bin.29_00373	B41_G1_Thor_00754	B59_G1_Thor_00197	PJER01000010.1_90	SDOA01000081.1_19	Thorarchaeota_HM6_B34_01556	yapct02d200.bin7.15.new_00137	QMZY01000030.1_4	MNZY01000133.1_1	AQRS01000032.1_5	CP010424.1_483	MNVE01000002.1_36	PFCD01000001.1_82	contig_89620_9	NJBG01000001.1_194	CP012986.1_279	AE009439.1_877	AE010299.1_4501	CP000477.1_1477	NC_003413.1_2025	NC_000916.1_1645	NC_000917.1_1541	NC_006624.1_1427	NC_006396.1_1301	NC_000961.1_1881	NC_002689.2_441	NC_007681.1_1233	NC_007796.1_709	NC_007955.1_2075	NC_008942.1_1628	NC_009051.1_403	NC_009634.1_1310	NC_009635.1_196	NC_009712.1_2310	NC_009975.1_714	NC_012029.1_2538	NC_012804.1_490	NC_013849.1_275	NC_013967.1_2737	NC_007426.1_2218
PF00900	yapct02d2000.bin9.141.new_01918	Gerdarchaeota_HM7_B34_00980	MDVS01000047.1_16	NJBF01000005.1_19	Heimdallarchaeota_HM4_B41_02663	HSL_bin10.384_bin.1.complete_02339	YT_re_metabat2_2.032_sub_00157	MDVT01000007.1_933	Archaea_ASGARD_Odinarchaeota_LCB_4_01253	J65_bin.29_00854	B41_G1_Thor_00835	B59_G1_Thor_00554	PJER01000014.1_3	SDOA01000026.1_36	Thorarchaeota_HM6_B34_01078	yapct02d200.bin7.15.new_01213	QMZY01000001.1_20	MNZY01000213.1_14	AQRS01000022.1_18	CP010424.1_841	MNVE01000004.1_96	PFCD01000012.1_16	contig_109358_20	NJBG01000001.1_581	-	AE009439.1_1306	AE010299.1_1114	CP000477.1_1793	NC_003413.1_1843	NC_000916.1_15	NC_000917.1_1973	NC_006624.1_1539	NC_006396.1_1490	NC_000961.1_1657	NC_002689.2_355	NC_007681.1_874	NC_007796.1_2378	NC_007955.1_14	NC_008942.1_96	NC_009051.1_564	NC_009634.1_751	NC_009635.1_1413	NC_009712.1_564	NC_009975.1_1285	NC_012029.1_2442	NC_012804.1_2008	NC_013849.1_1160	NC_013967.1_2531	NC_007426.1_2433
PF01092	yapct02d2000.bin9.141.new_00131	Gerdarchaeota_HM7_B34_02726	MDVS01000023.1_15	NJBF01000013.1_2	Heimdallarchaeota_HM4_B41_00708	HSL_bin10.384_bin.1.complete_03214	YT_re_metabat2_2.032_sub_00119	MDVT01000007.1_777	Archaea_ASGARD_Odinarchaeota_LCB_4_01096	J65_bin.29_00700	B41_G1_Thor_01129	B59_G1_Thor_00872	PJER01000048.1_9	SDOA01000186.1_2	Thorarchaeota_HM6_B34_00508	yapct02d200.bin7.15.new_00619	QMZY01000005.1_7	MNZY01000213.1_17	AQRS01000013.1_13	CP010424.1_874	MNVE01000002.1_197	PFCD01000002.1_29	contig_157763_7	NJBG01000001.1_76	CP012986.1_1051	AE009439.1_1559	AE010299.1_1568	CP000477.1_696	NC_003413.1_498	NC_000916.1_243	NC_000917.1_539	NC_006624.1_1958	NC_006396.1_2043	NC_000961.1_577	NC_002689.2_1384	NC_007681.1_614	NC_007796.1_2629	NC_007955.1_232	NC_008942.1_1566	NC_009051.1_452	NC_009634.1_550	NC_009635.1_207	NC_009712.1_2354	NC_009975.1_1489	NC_012029.1_2130	NC_012804.1_1649	NC_013849.1_627	NC_013967.1_1796	NC_007426.1_685
PF01200	yapct02d2000.bin9.141.new_00119	Gerdarchaeota_HM7_B34_02127	MDVS01000024.1_39	NJBF01000038.1_17	Heimdallarchaeota_HM4_B41_00765	HSL_bin10.384_bin.1.complete_00891	YT_re_metabat2_2.032_sub_00123	MDVT01000007.1_773	Archaea_ASGARD_Odinarchaeota_LCB_4_01092	J65_bin.29_00696	B41_G1_Thor_00361	B59_G1_Thor_01490	PJER01000020.1_4	SDOA01000158.1_10	Thorarchaeota_HM6_B34_01490	yapct02d200.bin7.15.new_00329	QMZY01000149.1_2	MNZY01000070.1_12	AQRS01000013.1_6	CP010424.1_869	MNVE01000009.1_119	PFCD01000015.1_12	contig_83813_8	NJBG01000001.1_770	CP012986.1_455	AE009439.1_1558	AE010299.1_1564	CP000477.1_340	NC_003413.1_1393	NC_000916.1_239	NC_000917.1_804	NC_006624.1_1319	NC_006396.1_96	NC_000961.1_1411	NC_002689.2_469	NC_007681.1_618	NC_007796.1_1715	NC_007955.1_228	NC_008942.1_1546	NC_009051.1_710	NC_009634.1_1591	NC_009635.1_83	NC_009712.1_708	NC_009975.1_259	NC_012029.1_1844	NC_012804.1_1893	NC_013849.1_631	NC_013967.1_2718	NC_007426.1_1823
PF01280	yapct02d2000.bin9.141.new_00448	Gerdarchaeota_HM7_B34_00986	MDVS01000038.1_11	NJBF01000005.1_31	Heimdallarchaeota_HM4_B41_02658	HSL_bin10.384_bin.1.complete_02344	YT_re_metabat2_2.032_sub_00151	MDVT01000007.1_939	Archaea_ASGARD_Odinarchaeota_LCB_4_01259	J65_bin.29_00859	B41_G1_Thor_02287	B59_G1_Thor_00548	PJER01000017.1_5	SDOA01000026.1_41	Thorarchaeota_HM6_B34_01084	yapct02d200.bin7.15.new_01208	QMZY01000030.1_9	MNZY01000213.1_8	AQRS01000022.1_24	CP010424.1_847	MNVE01000004.1_102	PFCD01000012.1_21	contig_109358_14	NJBG01000001.1_575	CP012986.1_55	AE009439.1_34	AE010299.1_1120	CP000477.1_1787	NC_003413.1_1837	NC_000916.1_21	NC_000917.1_1967	NC_006624.1_1533	NC_006396.1_1484	NC_000961.1_1651	NC_002689.2_361	NC_007681.1_869	NC_007796.1_2372	NC_007955.1_20	NC_008942.1_102	NC_009051.1_570	NC_009634.1_756	NC_009635.1_1418	NC_009712.1_570	NC_009975.1_1280	NC_012029.1_2436	NC_012804.1_2002	NC_013849.1_1166	NC_013967.1_2525	NC_007426.1_2439
PF01866	-	-	MDVS01000087.1_12	NJBF01000015.1_32	-	-	-	-	-	-	-	-	-	-	-	-	QMZY01000110.1_2	MNZY01000183.1_2	AQRS01000043.1_112	CP010424.1_1265	MNVE01000002.1_22	PFCD01000005.1_82	contig_9989_4	NJBG01000001.1_867	CP012986.1_85	AE009439.1_1631	AE010299.1_734	CP000477.1_1707	NC_003413.1_1086	NC_000916.1_1285	NC_000917.1_1858	NC_006624.1_1935	NC_006396.1_369	NC_000961.1_1035	NC_002689.2_1450	NC_007681.1_1502	NC_007796.1_2758	NC_007955.1_1540	NC_008942.1_220	NC_009051.1_1823	NC_009634.1_1225	NC_009635.1_919	NC_009712.1_2227	NC_009975.1_785	NC_012029.1_814	NC_012804.1_529	NC_013849.1_2136	NC_013967.1_1612	NC_007426.1_1567
PF07541	yapct02d2000.bin9.141.new_03310	Gerdarchaeota_HM7_B34_02702	MDVS01000111.1_13	NJBF01000001.1_17	Heimdallarchaeota_HM4_B41_00859	HSL_bin10.384_bin.1.complete_00777	YT_re_metabat2_2.032_sub_00663	MDVT01000007.1_692	Archaea_ASGARD_Odinarchaeota_LCB_4_01011	J65_bin.29_00618	B41_G1_Thor_01151	B59_G1_Thor_01534	PJER01000020.1_47	SDOA01000024.1_5	Thorarchaeota_HM6_B34_00155	yapct02d200.bin7.15.new_00817	QMZY01000015.1_16	MNZY01000127.1_9	AQRS01000043.1_126	CP010424.1_1250	MNVE01000009.1_65	PFCD01000018.1_7	contig_10712_4	NJBG01000001.1_68	CP012986.1_469	AE009439.1_452	AE010299.1_661	CP000477.1_429	NC_003413.1_1163	NC_000916.1_1274	NC_000917.1_555	NC_006624.1_1108	NC_006396.1_3231	NC_000961.1_905	NC_002689.2_431	NC_007681.1_1492	NC_007796.1_1208	NC_007955.1_1500	NC_008942.1_1337	NC_009051.1_2031	NC_009634.1_1039	NC_009635.1_714	NC_009712.1_2004	NC_009975.1_988	NC_012029.1_1008	NC_012804.1_821	NC_013849.1_897	NC_013967.1_691	NC_007426.1_807
PF13656	yapct02d2000.bin9.141.new_01846	Gerdarchaeota_HM7_B34_00820	MDVS01000111.1_4	NJBF01000026.1_51	Heimdallarchaeota_HM4_B41_00856	HSL_bin10.384_bin.1.complete_00767	YT_re_metabat2_2.032_sub_00631	MDVT01000007.1_704	Archaea_ASGARD_Odinarchaeota_LCB_4_01023	J65_bin.29_00629	B41_G1_Thor_00227	B59_G1_Thor_00921	PJER01000006.1_20	SDOA01000051.1_20	Thorarchaeota_HM6_B34_00019	yapct02d200.bin7.15.new_01271	QMZY01000003.1_9	-	AQRS01000043.1_135	CP010424.1_1240	MNVE01000001.1_2	PFCD01000012.1_56	contig_88186_5	NJBG01000001.1_934	-	AE009439.1_64	AE010299.1_738	CP000477.1_4	NC_003413.1_52	NC_000916.1_1283	NC_000917.1_213	NC_006624.1_1175	NC_006396.1_1282	NC_000961.1_38	NC_002689.2_1557	NC_007681.1_1500	NC_007796.1_2474	NC_007955.1_1543	NC_008942.1_1287	-	NC_009634.1_1311	NC_009635.1_197	NC_009712.1_501	NC_009975.1_713	NC_012029.1_622	NC_012804.1_1014	NC_013849.1_280	NC_013967.1_1025	NC_007426.1_2073
TIGR00064	yapct02d2000.bin9.141.new_00308	Gerdarchaeota_HM7_B34_02574	MDVS01000117.1_13	NJBF01000005.1_107	Heimdallarchaeota_HM4_B41_01987	HSL_bin10.384_bin.1.complete_02091	YT_re_metabat2_2.032_sub_01194	MDVT01000007.1_437	Archaea_ASGARD_Odinarchaeota_LCB_4_00749	J65_bin.29_00367	B41_G1_Thor_00761	B59_G1_Thor_00190	PJER01000137.1_11	SDOA01000081.1_12	Thorarchaeota_HM6_B34_01563	yapct02d200.bin7.15.new_00144	QMZY01000023.1_8	MNZY01000015.1_2	AQRS01000040.1_34	CP010424.1_1107	MNVE01000009.1_185	PFCD01000020.1_58	contig_36247_34	NJBG01000001.1_983	-	AE009439.1_1732	AE010299.1_4324	CP000477.1_1632	NC_003413.1_1797	NC_000916.1_1574	NC_000917.1_2123	NC_006624.1_663	NC_006396.1_2875	NC_000961.1_1567	NC_002689.2_558	NC_007681.1_586	NC_007796.1_3190	NC_007955.1_117	NC_008942.1_1522	NC_009051.1_1944	NC_009634.1_1545	NC_009635.1_50	NC_009712.1_1929	NC_009975.1_213	NC_012029.1_822	NC_012804.1_1653	NC_013849.1_26	NC_013967.1_118	NC_007426.1_91
TIGR00111	yapct02d2000.bin9.141.new_01850	Gerdarchaeota_HM7_B34_02941	MDVS01000060.1_28	NJBF01000001.1_186	Heimdallarchaeota_HM4_B41_02422	HSL_bin10.384_bin.1.complete_02804	YT_re_metabat2_2.032_sub_01618	MDVT01000007.1_342	Archaea_ASGARD_Odinarchaeota_LCB_4_00651	J65_bin.29_00273	B41_G1_Thor_01124	B59_G1_Thor_00866	PJER01000048.1_3	SDOA01000047.1_27	Thorarchaeota_HM6_B34_00502	yapct02d200.bin7.15.new_00613	QMZY01000009.1_3	MNZY01000062.1_7	AQRS01000028.1_9	CP010424.1_1166	MNVE01000016.1_202	PFCD01000001.1_162	contig_56253_2	NJBG01000001.1_557	CP012986.1_1114	AE009439.1_42	AE010299.1_669	CP000477.1_645	NC_003413.1_1404	NC_000916.1_1608	NC_000917.1_876	NC_006624.1_973	NC_006396.1_888	NC_000961.1_1396	NC_002689.2_482	NC_007681.1_1049	NC_007796.1_474	NC_007955.1_1494	NC_008942.1_550	NC_009051.1_924	NC_009634.1_1127	NC_009635.1_731	NC_009712.1_1366	NC_009975.1_884	NC_012029.1_2031	NC_012804.1_1108	NC_013849.1_1179	NC_013967.1_2855	NC_007426.1_2166
TIGR00405	yapct02d2000.bin9.141.new_00243	Gerdarchaeota_HM7_B34_00952	MDVS01000060.1_34	NJBF01000005.1_109	Heimdallarchaeota_HM4_B41_01800	HSL_bin10.384_bin.1.complete_03228	YT_re_metabat2_2.032_sub_01199	MDVT01000007.1_442	Archaea_ASGARD_Odinarchaeota_LCB_4_00754	J65_bin.29_00371	B41_G1_Thor_00756	B59_G1_Thor_00195	PJER01000010.1_92	SDOA01000081.1_17	Thorarchaeota_HM6_B34_01558	yapct02d200.bin7.15.new_00139	QMZY01000030.1_13	MNZY01000096.1_1	AQRS01000032.1_3	CP010424.1_485	MNVE01000003.1_12	PFCD01000007.1_3	contig_19712_6	NJBG01000001.1_894	CP012986.1_281	AE009439.1_875	AE010299.1_4499	CP000477.1_1479	NC_003413.1_2023	NC_000916.1_1643	NC_000917.1_566	NC_006624.1_1429	NC_006396.1_635	NC_000961.1_3	NC_002689.2_1565	NC_007681.1_1235	NC_007796.1_711	NC_007955.1_2073	NC_008942.1_1630	NC_009051.1_401	NC_009634.1_773	NC_009635.1_1025	NC_009712.1_2322	NC_009975.1_1263	NC_012029.1_899	NC_012804.1_488	NC_013849.1_1366	NC_013967.1_710	NC_007426.1_408
TIGR00448	yapct02d2000.bin9.141.new_00126	Gerdarchaeota_HM7_B34_01649	MDVS01000031.1_28	NJBF01000001.1_55	Heimdallarchaeota_HM4_B41_02021	HSL_bin10.384_bin.1.complete_03210	YT_re_metabat2_2.032_sub_00116	MDVT01000007.1_780	Archaea_ASGARD_Odinarchaeota_LCB_4_01099	J65_bin.29_00703	B41_G1_Thor_01132	B59_G1_Thor_00875	PJER01000048.1_12	SDOA01000186.1_6	Thorarchaeota_HM6_B34_00511	yapct02d200.bin7.15.new_00622	QMZY01000029.1_10	MNZY01000091.1_4	AQRS01000013.1_16	CP010424.1_877	MNVE01000016.1_233	PFCD01000019.1_31	contig_23528_15	NJBG01000001.1_795	CP012986.1_1062	AE009439.1_1564	AE010299.1_3872	CP000477.1_1375	NC_003413.1_261	NC_000916.1_247	NC_000917.1_1156	NC_006624.1_1709	NC_006396.1_2621	NC_000961.1_1796	NC_002689.2_507	NC_007681.1_610	NC_007796.1_3025	NC_007955.1_2434	NC_008942.1_672	NC_009051.1_2223	NC_009634.1_1461	NC_009635.1_289	NC_009712.1_246	NC_009975.1_485	NC_012029.1_2402	NC_012804.1_502	NC_013849.1_2252	NC_013967.1_1866	NC_007426.1_2529
TIGR00491	yapct02d2000.bin9.141.new_00130	Gerdarchaeota_HM7_B34_00645	MDVS01000033.1_40	NJBF01000013.1_3	Heimdallarchaeota_HM4_B41_00772	HSL_bin10.384_bin.1.complete_03216	YT_re_metabat2_2.032_sub_00120	MDVT01000007.1_776	Archaea_ASGARD_Odinarchaeota_LCB_4_01095	J65_bin.29_00699	B41_G1_Thor_00364	B59_G1_Thor_01487	-	SDOA01000158.1_13	Thorarchaeota_HM6_B34_01487	yapct02d200.bin7.15.new_00332	QMZY01000004.1_17	-	AQRS01000013.1_11	CP010424.1_873	MNVE01000009.1_123	PFCD01000006.1_25	contig_39265_6	NJBG01000001.1_179	CP012986.1_453	AE009439.1_1714	AE010299.1_1567	CP000477.1_1354	NC_003413.1_1160	NC_000916.1_242	NC_000917.1_807	NC_006624.1_1314	NC_006396.1_2955	NC_000961.1_1027	NC_002689.2_472	NC_007681.1_615	NC_007796.1_2630	NC_007955.1_231	NC_008942.1_1567	NC_009051.1_451	NC_009634.1_1333	NC_009635.1_915	NC_009712.1_2353	NC_009975.1_689	NC_012029.1_2062	NC_012804.1_1888	NC_013849.1_628	NC_013967.1_1929	NC_007426.1_2482
TIGR00982	yapct02d2000.bin9.141.new_02998	Gerdarchaeota_HM7_B34_00379	MDVS01000117.1_17	NJBF01000005.1_69	Heimdallarchaeota_HM4_B41_00658	HSL_bin10.384_bin.1.complete_03415	YT_re_metabat2_2.032_sub_01580	MDVT01000007.1_272	Archaea_ASGARD_Odinarchaeota_LCB_4_00581	J65_bin.29_00204	B41_G1_Thor_00875	B59_G1_Thor_01478	PJER01000058.1_6	SDOA01000109.1_12	Thorarchaeota_HM6_B34_01009	yapct02d200.bin7.15.new_00343	QMZY01000005.1_13	MNZY01000137.1_5	AQRS01000038.1_15	CP010424.1_818	MNVE01000002.1_58	PFCD01000012.1_71	contig_56801_9	NJBG01000001.1_101	CP012986.1_1105	AE009439.1_729	AE010299.1_1293	CP000477.1_34	NC_003413.1_1586	NC_000916.1_1030	NC_000917.1_1952	NC_006624.1_1086	NC_006396.1_2256	NC_000961.1_1454	NC_002689.2_173	NC_007681.1_1337	NC_007796.1_2985	NC_007955.1_1267	NC_008942.1_1664	NC_009051.1_2187	NC_009634.1_706	NC_009635.1_797	NC_009712.1_267	NC_009975.1_1329	NC_012029.1_100	NC_012804.1_1939	NC_013849.1_770	NC_013967.1_352	NC_007426.1_61
TIGR01012	yapct02d2000.bin9.141.new_00115	Gerdarchaeota_HM7_B34_00651	MDVS01000130.1_18	NJBF01000010.1_43	Heimdallarchaeota_HM4_B41_00769	HSL_bin10.384_bin.1.complete_03689	YT_re_metabat2_2.032_sub_00130	MDVT01000007.1_768	Archaea_ASGARD_Odinarchaeota_LCB_4_01087	J65_bin.29_00691	B41_G1_Thor_00351	B59_G1_Thor_01499	PJER01000020.1_13	SDOA01000024.1_38	Thorarchaeota_HM6_B34_01499	yapct02d200.bin7.15.new_00320	QMZY01000030.1_10	-	AQRS01000022.1_42	CP010424.1_864	MNVE01000016.1_38	PFCD01000012.1_42	contig_133098_14	NJBG01000001.1_492	CP012986.1_459	AE009439.1_1697	AE010299.1_618	CP000477.1_492	NC_003413.1_1668	NC_000916.1_42	NC_000917.1_1172	NC_006624.1_1506	NC_006396.1_66	NC_000961.1_1534	NC_002689.2_418	NC_007681.1_840	NC_007796.1_3054	NC_007955.1_2564	NC_008942.1_1277	NC_009051.1_1787	NC_009634.1_1561	NC_009635.1_770	NC_009712.1_2275	NC_009975.1_229	NC_012029.1_1827	NC_012804.1_1977	NC_013849.1_1987	NC_013967.1_2753	NC_007426.1_1415
TIGR01018	yapct02d2000.bin9.141.new_00464	Gerdarchaeota_HM7_B34_02245	MDVS01000130.1_5	NJBF01000001.1_107	-	HSL_bin10.384_bin.1.complete_00881	YT_re_metabat2_2.032_sub_00137	MDVT01000007.1_958	Archaea_ASGARD_Odinarchaeota_LCB_4_01278	J65_bin.29_00878	B41_G1_Thor_02481	B59_G1_Thor_02361	PJER01000017.1_25	SDOA01000046.1_26	Thorarchaeota_HM6_B34_01106	yapct02d200.bin7.15.new_02042	QMZY01000001.1_32	MNZY01000028.1_10	AQRS01000022.1_35	CP010424.1_857	MNVE01000016.1_44	PFCD01000012.1_35	contig_133098_21	NJBG01000001.1_775	CP012986.1_35	AE009439.1_1585	AE010299.1_1139	CP000477.1_1690	NC_003413.1_1677	NC_000916.1_34	NC_000917.1_2355	NC_006624.1_1515	NC_006396.1_57	NC_000961.1_1543	NC_002689.2_589	NC_007681.1_850	NC_007796.1_3063	NC_007955.1_38	NC_008942.1_1285	NC_009051.1_1778	NC_009634.1_660	NC_009635.1_1114	NC_009712.1_2283	NC_009975.1_1376	NC_012029.1_1818	NC_012804.1_1986	NC_013849.1_862	NC_013967.1_2762	NC_007426.1_1406
TIGR01020	yapct02d2000.bin9.141.new_00450	Gerdarchaeota_HM7_B34_00988	MDVS01000038.1_13	NJBF01000005.1_29	Heimdallarchaeota_HM4_B41_02656	HSL_bin10.384_bin.1.complete_02346	YT_re_metabat2_2.032_sub_00149	MDVT01000007.1_941	Archaea_ASGARD_Odinarchaeota_LCB_4_01261	J65_bin.29_00861	B41_G1_Thor_02285	B59_G1_Thor_00546	PJER01000017.1_7	SDOA01000026.1_43	Thorarchaeota_HM6_B34_01086	yapct02d200.bin7.15.new_01206	QMZY01000096.1_4	MNZY01000213.1_6	AQRS01000022.1_26	CP010424.1_849	MNVE01000004.1_104	PFCD01000012.1_23	contig_109358_12	NJBG01000001.1_573	CP012986.1_53	AE009439.1_32	AE010299.1_1122	CP000477.1_1785	NC_003413.1_1835	NC_000916.1_23	NC_000917.1_1965	NC_006624.1_1531	NC_006396.1_1482	NC_000961.1_1649	NC_002689.2_363	NC_007681.1_867	NC_007796.1_2370	NC_007955.1_22	NC_008942.1_104	NC_009051.1_572	NC_009634.1_758	NC_009635.1_1420	NC_009712.1_572	NC_009975.1_1278	NC_012029.1_2434	NC_012804.1_2000	NC_013849.1_1168	NC_013967.1_2523	NC_007426.1_2441
TIGR01025	yapct02d2000.bin9.141.new_01914	Gerdarchaeota_HM7_B34_03048	MDVS01000047.1_25	NJBF01000005.1_26	Heimdallarchaeota_HM4_B41_02587	HSL_bin10.384_bin.1.complete_02331	YT_re_metabat2_2.032_sub_00168	MDVT01000007.1_923	Archaea_ASGARD_Odinarchaeota_LCB_4_01243	J65_bin.29_00844	B41_G1_Thor_01158	-	PJER01000031.1_42	SDOA01000043.1_23	Thorarchaeota_HM6_B34_01208	yapct02d200.bin7.15.new_01041	QMZY01000001.1_29	-	AQRS01000022.1_7	CP010424.1_832	-	-	-	NJBG01000001.1_589	CP012986.1_70	AE009439.1_1046	AE010299.1_1106	CP000477.1_1801	NC_003413.1_1851	NC_000916.1_6	NC_000917.1_1981	NC_006624.1_1548	NC_006396.1_1498	NC_000961.1_1666	NC_002689.2_346	NC_007681.1_883	NC_007796.1_2386	NC_007955.1_6	NC_008942.1_88	NC_009051.1_556	NC_009634.1_891	NC_009635.1_815	NC_009712.1_556	NC_009975.1_1146	NC_012029.1_2450	NC_012804.1_2017	NC_013849.1_1152	NC_013967.1_2539	NC_007426.1_2425
TIGR01028	yapct02d2000.bin9.141.new_02999	Gerdarchaeota_HM7_B34_00380	MDVS01000060.1_8	NJBF01000005.1_46	Heimdallarchaeota_HM4_B41_00686	HSL_bin10.384_bin.1.complete_02356	YT_re_metabat2_2.032_sub_01579	MDVT01000004.1_16	Archaea_ASGARD_Odinarchaeota_LCB_4_00055	J65_bin.29_01170	B41_G1_Thor_00874	B59_G1_Thor_01479	PJER01000058.1_7	SDOA01000109.1_13	Thorarchaeota_HM6_B34_01008	yapct02d200.bin7.15.new_00342	-	MNZY01000203.1_8	AQRS01000038.1_16	CP010424.1_819	MNVE01000002.1_59	PFCD01000012.1_72	contig_56801_10	NJBG01000001.1_100	-	AE009439.1_728	AE010299.1_1292	CP000477.1_35	NC_003413.1_1585	NC_000916.1_1031	NC_000917.1_1953	NC_006624.1_1085	NC_006396.1_2255	NC_000961.1_1453	NC_002689.2_172	NC_007681.1_1336	NC_007796.1_2984	NC_007955.1_1266	NC_008942.1_1663	NC_009051.1_2186	NC_009634.1_707	NC_009635.1_796	NC_009712.1_266	NC_009975.1_1328	NC_012029.1_99	NC_012804.1_1938	NC_013849.1_769	NC_013967.1_353	NC_007426.1_62
TIGR01038	yapct02d2000.bin9.141.new_01925	Gerdarchaeota_HM7_B34_00973	MDVS01000047.1_23	NJBF01000005.1_25	Heimdallarchaeota_HM4_B41_00886	HSL_bin10.384_bin.1.complete_02332	YT_re_metabat2_2.032_sub_00164	MDVT01000007.1_926	Archaea_ASGARD_Odinarchaeota_LCB_4_01246	J65_bin.29_00847	B41_G1_Thor_00828	B59_G1_Thor_00561	PJER01000014.1_10	SDOA01000026.1_29	Thorarchaeota_HM6_B34_01628	yapct02d200.bin7.15.new_01220	-	MNZY01000239.1_13	AQRS01000022.1_8	CP010424.1_833	-	PFCD01000012.1_8	-	NJBG01000001.1_588	CP012986.1_69	AE009439.1_893	AE010299.1_1107	CP000477.1_1800	NC_003413.1_1850	NC_000916.1_7	NC_000917.1_1980	NC_006624.1_1547	NC_006396.1_1497	NC_000961.1_1665	NC_002689.2_347	NC_007681.1_882	NC_007796.1_2385	NC_007955.1_7	NC_008942.1_89	NC_009051.1_557	NC_009634.1_743	NC_009635.1_1405	NC_009712.1_557	NC_009975.1_1293	NC_012029.1_2449	NC_012804.1_2016	NC_013849.1_1153	NC_013967.1_2538	NC_007426.1_2426
TIGR01046	yapct02d2000.bin9.141.new_03001	Gerdarchaeota_HM7_B34_00785	MDVS01000060.1_9	NJBF01000005.1_45	Heimdallarchaeota_HM4_B41_01965	HSL_bin10.384_bin.1.complete_02354	YT_re_metabat2_2.032_sub_01577	MDVT01000007.1_324	Archaea_ASGARD_Odinarchaeota_LCB_4_00633	J65_bin.29_00254	B41_G1_Thor_00036	B59_G1_Thor_01567	PJER01000006.1_77	SDOA01000001.1_45	Thorarchaeota_HM6_B34_00076	yapct02d200.bin7.15.new_00209	QMZY01000064.1_8	MNZY01000203.1_5	AQRS01000038.1_22	CP010424.1_822	MNVE01000016.1_22	PFCD01000001.1_109	contig_26423_6	NJBG01000001.1_1070	CP012986.1_1111	AE009439.1_253	AE010299.1_1289	CP000477.1_856	NC_003413.1_1401	NC_000916.1_1034	NC_000917.1_978	NC_006624.1_310	NC_006396.1_2240	NC_000961.1_1399	NC_002689.2_1148	NC_007681.1_1333	NC_007796.1_1706	NC_007955.1_1263	NC_008942.1_1483	NC_009051.1_719	NC_009634.1_710	NC_009635.1_793	NC_009712.1_717	NC_009975.1_1325	NC_012029.1_156	NC_012804.1_1065	NC_013849.1_2471	NC_013967.1_359	NC_007426.1_154
TIGR01052	-	Gerdarchaeota_HM7_B34_01907	-	-	Heimdallarchaeota_HM4_B41_00335	-	YT_re_metabat2_2.032_sub_00255	-	-	-	B41_G1_Thor_02242	B59_G1_Thor_02581	PJER01000001.1_14	SDOA01000036.1_17	Thorarchaeota_HM6_B34_01419	yapct02d200.bin7.15.new_02259	QMZY01000006.1_10	MNZY01000200.1_4	AQRS01000043.1_99	CP010424.1_1276	MNVE01000002.1_107	PFCD01000001.1_102	contig_55917_10	NJBG01000001.1_396	CP012986.1_1179	AE009439.1_971	AE010299.1_1636	CP000477.1_617	NC_003413.1_1606	NC_000916.1_987	NC_000917.1_689	NC_006624.1_809	NC_006396.1_417	NC_000961.1_1475	-	NC_007681.1_1307	NC_007796.1_3081	NC_007955.1_1297	NC_008942.1_426	NC_009051.1_1569	NC_009634.1_341	NC_009635.1_445	NC_009712.1_1785	NC_009975.1_1693	NC_012029.1_1314	NC_012804.1_1438	NC_013849.1_357	NC_013967.1_1553	NC_007426.1_1732
TIGR01952	yapct02d2000.bin9.141.new_02997	Gerdarchaeota_HM7_B34_00613	MDVS01000117.1_16	NJBF01000005.1_68	Heimdallarchaeota_HM4_B41_00673	HSL_bin10.384_bin.1.complete_03696	YT_re_metabat2_2.032_sub_01581	MDVT01000007.1_273	Archaea_ASGARD_Odinarchaeota_LCB_4_00582	J65_bin.29_00205	B41_G1_Thor_00876	B59_G1_Thor_01477	PJER01000058.1_5	SDOA01000109.1_11	Thorarchaeota_HM6_B34_01010	yapct02d200.bin7.15.new_00344	QMZY01000001.1_15	MNZY01000241.1_21	AQRS01000038.1_14	CP010424.1_817	MNVE01000002.1_57	PFCD01000012.1_70	contig_56801_8	NJBG01000001.1_54	CP012986.1_1103	AE009439.1_730	AE010299.1_1294	CP000477.1_33	NC_003413.1_1587	NC_000916.1_1029	NC_000917.1_1951	NC_006624.1_1087	NC_006396.1_2258	NC_000961.1_1455	-	NC_007681.1_1338	NC_007796.1_58	NC_007955.1_1268	NC_008942.1_1427	NC_009051.1_298	NC_009634.1_705	NC_009635.1_798	NC_009712.1_1981	NC_009975.1_1330	NC_012029.1_102	NC_012804.1_1940	NC_013849.1_771	NC_013967.1_350	NC_007426.1_59
TIGR02236	yapct02d2000.bin9.141.new_03065	Gerdarchaeota_HM7_B34_01064	MDVS01000127.1_1	NJBF01000013.1_38	Heimdallarchaeota_HM4_B41_00347	HSL_bin10.384_bin.1.complete_03924	-	MDVT01000007.1_684	Archaea_ASGARD_Odinarchaeota_LCB_4_01003	J65_bin.29_00611	-	B59_G1_Thor_02011	-	SDOA01000003.1_52	Thorarchaeota_HM6_B34_00698	yapct02d200.bin7.15.new_02934	QMZY01000017.1_15	MNZY01000236.1_1	AQRS01000040.1_24	CP010424.1_1093	MNVE01000009.1_167	PFCD01000004.1_24	contig_36247_7	NJBG01000001.1_493	CP012986.1_195	-	AE010299.1_3725	CP000477.1_921	NC_003413.1_1957	NC_000916.1_1348	NC_000917.1_1034	NC_006624.1_1907	NC_006396.1_2692	NC_000961.1_237	NC_002689.2_476	NC_007681.1_1455	NC_007796.1_3102	NC_007955.1_2170	NC_008942.1_652	NC_009051.1_1896	NC_009634.1_565	NC_009635.1_995	NC_009712.1_2157	NC_009975.1_1474	NC_012029.1_2626	NC_012804.1_133	NC_013849.1_1461	NC_013967.1_102	NC_007426.1_440
TIGR02338	yapct02d2000.bin9.141.new_03352	-	-	NJBF01000001.1_152	-	HSL_bin10.384_bin.1.complete_03678	YT_re_metabat2_2.032_sub_00088	MDVT01000007.1_815	Archaea_ASGARD_Odinarchaeota_LCB_4_01134	J65_bin.29_00738	B41_G1_Thor_00118	-	PJER01000036.1_3	SDOA01000030.1_18	Thorarchaeota_HM6_B34_01481	yapct02d200.bin7.15.new_00679	QMZY01000007.1_10	MNZY01000135.1_10	-	-	-	PFCD01000015.1_26	contig_106200_2	-	CP012986.1_787	AE009439.1_405	AE010299.1_4053	CP000477.1_1412	NC_003413.1_389	NC_000916.1_658	NC_000917.1_1190	NC_006624.1_653	NC_006396.1_1567	NC_000961.1_499	NC_002689.2_1320	NC_007681.1_1223	NC_007796.1_2426	NC_007955.1_213	NC_008942.1_1376	NC_009051.1_1652	NC_009634.1_1294	NC_009635.1_181	NC_009712.1_1866	NC_009975.1_729	NC_012029.1_569	NC_012804.1_1508	NC_013849.1_2292	NC_013967.1_644	NC_007426.1_309
TIGR02389	yapct02d2000.bin9.141.new_02995	Gerdarchaeota_HM7_B34_00611	MDVS01000117.1_14	NJBF01000005.1_66	Heimdallarchaeota_HM4_B41_00659	HSL_bin10.384_bin.1.complete_03648	YT_re_metabat2_2.032_sub_01583	MDVT01000007.1_275	Archaea_ASGARD_Odinarchaeota_LCB_4_00584	J65_bin.29_00207	B41_G1_Thor_00878	B59_G1_Thor_01475	PJER01000058.1_3	SDOA01000109.1_9	Thorarchaeota_HM6_B34_01012	yapct02d200.bin7.15.new_00346	QMZY01000034.1_6	-	-	-	-	-	-	-	-	-	AE010299.1_1296	CP000477.1_31	NC_003413.1_1589	NC_000916.1_1027	NC_000917.1_1949	NC_006624.1_1089	NC_006396.1_2259	NC_000961.1_1457	NC_002689.2_1282	NC_007681.1_1340	NC_007796.1_56	NC_007955.1_1270	NC_008942.1_1196	NC_009051.1_296	NC_009634.1_703	NC_009635.1_800	NC_009712.1_1983	NC_009975.1_1332	NC_012029.1_103	NC_012804.1_1942	NC_013849.1_773	NC_013967.1_349	NC_007426.1_58
TIGR02928	yapct02d2000.bin9.141.new_03189	Gerdarchaeota_HM7_B34_03371	MDVS01000004.1_37	NJBF01000005.1_119	Heimdallarchaeota_HM4_B41_01667	HSL_bin10.384_bin.1.complete_00382	YT_re_metabat2_2.032_sub_01779	MDVT01000007.1_580	Archaea_ASGARD_Odinarchaeota_LCB_4_00893	J65_bin.29_00522	B41_G1_Thor_00046	B59_G1_Thor_01580	PJER01000049.1_13	SDOA01000001.1_55	Thorarchaeota_HM6_B34_00064	yapct02d200.bin7.15.new_01274	QMZY01000004.1_10	MNZY01000216.1_13	AQRS01000041.1_41	CP010424.1_1215	MNVE01000016.1_228	PFCD01000019.1_35	contig_87263_3	NJBG01000001.1_532	CP012986.1_155	-	AE010299.1_84	CP000477.1_1509	NC_003413.1_18	NC_000916.1_1376	NC_000917.1_249	NC_006624.1_1909	NC_006397.1_59	NC_000961.1_115	NC_002689.2_826	NC_007681.1_1	NC_007796.1_481	NC_007955.1_1851	NC_008942.1_1	NC_009051.1_1	-	-	NC_009712.1_698	-	NC_012030.1_56	NC_012804.1_131	NC_013849.1_1	NC_013967.1_2009	NC_007426.1_1620
TIGR03627	yapct02d2000.bin9.141.new_03107	Gerdarchaeota_HM7_B34_02343	MDVS01000004.1_12	NJBF01000005.1_57	Heimdallarchaeota_HM4_B41_00639	HSL_bin10.384_bin.1.complete_00886	YT_re_metabat2_2.032_sub_00132	MDVT01000007.1_766	Archaea_ASGARD_Odinarchaeota_LCB_4_01085	J65_bin.29_00690	B41_G1_Thor_00353	B59_G1_Thor_01497	PJER01000020.1_11	SDOA01000158.1_3	Thorarchaeota_HM6_B34_01497	yapct02d200.bin7.15.new_00322	-	-	-	-	-	-	-	NJBG01000001.1_780	-	AE009439.1_1590	AE010299.1_616	CP000477.1_495	NC_003413.1_1672	NC_000916.1_38	NC_000917.1_1168	NC_006624.1_1510	NC_006396.1_62	NC_000961.1_1538	NC_002689.2_1237	NC_007681.1_845	NC_007796.1_3058	NC_007955.1_2561	NC_008942.1_1280	NC_009051.1_1783	NC_009634.1_665	NC_009635.1_1109	NC_009712.1_2278	NC_009975.1_1371	NC_012029.1_1823	NC_012804.1_1981	NC_013849.1_1991	NC_013967.1_2757	NC_007426.1_1411
TIGR03628	yapct02d2000.bin9.141.new_00463	Gerdarchaeota_HM7_B34_02246	MDVS01000130.1_4	NJBF01000001.1_108	-	HSL_bin10.384_bin.1.complete_00882	YT_re_metabat2_2.032_sub_00136	MDVT01000007.1_959	Archaea_ASGARD_Odinarchaeota_LCB_4_01279	J65_bin.29_00879	B41_G1_Thor_02482	B59_G1_Thor_02362	PJER01000017.1_24	SDOA01000046.1_27	Thorarchaeota_HM6_B34_01105	yapct02d200.bin7.15.new_02043	QMZY01000001.1_31	-	-	-	-	-	contig_133098_20	NJBG01000001.1_776	-	AE009439.1_1586	AE010299.1_1140	CP000477.1_1691	NC_003413.1_1676	NC_000916.1_35	NC_000917.1_2354	NC_006624.1_1514	NC_006396.1_58	NC_000961.1_1542	NC_002689.2_590	NC_007681.1_849	NC_007796.1_3062	NC_007955.1_39	NC_008942.1_1284	NC_009051.1_1779	NC_009634.1_661	NC_009635.1_1113	NC_009712.1_2282	NC_009975.1_1375	NC_012029.1_1819	NC_012804.1_1985	NC_013849.1_861	NC_013967.1_2761	NC_007426.1_1407
TIGR03629	yapct02d2000.bin9.141.new_00465	-	-	-	-	HSL_bin10.384_bin.1.complete_00880	YT_re_metabat2_2.032_sub_00138	MDVT01000007.1_957	Archaea_ASGARD_Odinarchaeota_LCB_4_01277	J65_bin.29_00877	-	-	-	-	Thorarchaeota_HM6_B34_01107	-	-	-	-	-	-	-	-	NJBG01000001.1_774	-	AE009439.1_1584	AE010299.1_1138	CP000477.1_1689	NC_003413.1_1678	NC_000916.1_33	NC_000917.1_2356	NC_006624.1_1516	NC_006396.1_56	NC_000961.1_1544	NC_002689.2_588	NC_007681.1_851	NC_007796.1_3064	NC_007955.1_37	NC_008942.1_1286	NC_009051.1_1777	NC_009634.1_659	NC_009635.1_1115	NC_009712.1_2284	NC_009975.1_1377	NC_012029.1_1817	NC_012804.1_1987	NC_013849.1_863	NC_013967.1_2763	NC_007426.1_1405
TIGR03670	yapct02d2000.bin9.141.new_02993	Gerdarchaeota_HM7_B34_00609	MDVS01000047.1_149	NJBF01000005.1_111	Heimdallarchaeota_HM4_B41_00675	HSL_bin10.384_bin.1.complete_01906	YT_re_metabat2_2.032_sub_01585	MDVT01000007.1_277	Archaea_ASGARD_Odinarchaeota_LCB_4_00586	J65_bin.29_00209	B41_G1_Thor_00880	B59_G1_Thor_01473	PJER01000058.1_1	SDOA01000109.1_7	Thorarchaeota_HM6_B34_01014	yapct02d200.bin7.15.new_00348	QMZY01000034.1_4	MNZY01000241.1_17	AQRS01000038.1_10	CP010424.1_813	MNVE01000002.1_53	PFCD01000012.1_64	contig_56801_3	NJBG01000001.1_50	-	AE009439.1_734	AE010299.1_1298	CP000477.1_29	NC_003413.1_1591	NC_000916.1_1025	NC_000917.1_1947	NC_006624.1_1091	NC_006396.1_2261	NC_000961.1_1459	NC_002689.2_1284	NC_007681.1_1342	NC_007796.1_54	NC_007955.1_1272	-	NC_009051.1_294	NC_009634.1_701	NC_009635.1_802	NC_009712.1_1985	NC_009975.1_1334	NC_012029.1_105	NC_012804.1_1944	NC_013849.1_775	NC_013967.1_347	NC_007426.1_56
TIGR03672	yapct02d2000.bin9.141.new_02845	Gerdarchaeota_HM7_B34_00782	MDVS01000130.1_25	NJBF01000001.1_100	Heimdallarchaeota_HM4_B41_00643	HSL_bin10.384_bin.1.complete_00483	YT_re_metabat2_2.032_sub_01571	MDVT01000007.1_624	Archaea_ASGARD_Odinarchaeota_LCB_4_00937	J65_bin.29_00543	B41_G1_Thor_01037	B59_G1_Thor_02930	PJER01000027.1_7	SDOA01000047.1_3	Thorarchaeota_HM6_B34_02362	yapct02d200.bin7.15.new_00516	QMZY01000001.1_34	-	AQRS01000022.1_4	CP010424.1_829	-	-	-	NJBG01000001.1_592	-	AE009439.1_447	AE010299.1_1103	CP000477.1_1804	NC_003413.1_1854	NC_000916.1_3	NC_000917.1_1984	NC_006624.1_1551	NC_006396.1_1501	NC_000961.1_1669	NC_002689.2_343	NC_007681.1_886	NC_007796.1_2389	NC_007955.1_3	NC_008942.1_85	NC_009051.1_553	NC_009634.1_888	NC_009635.1_818	NC_009712.1_553	NC_009975.1_1149	NC_012029.1_2453	NC_012804.1_2020	NC_013849.1_1149	NC_013967.1_2542	NC_007426.1_2422
TIGR03673	yapct02d2000.bin9.141.new_01920	Gerdarchaeota_HM7_B34_00978	-	-	-	-	YT_re_metabat2_2.032_sub_00159	-	-	J65_bin.29_00852	-	-	-	-	-	-	-	-	-	-	-	-	-	-	-	AE009439.1_1304	AE010299.1_1112	CP000477.1_1795	NC_003413.1_1845	NC_000916.1_13	NC_000917.1_1975	NC_006624.1_1541	NC_006396.1_1492	NC_000961.1_1659	NC_002689.2_353	NC_007681.1_876	NC_007796.1_2380	NC_007955.1_12	NC_008942.1_94	NC_009051.1_562	NC_009634.1_749	NC_009635.1_1411	NC_009712.1_562	NC_009975.1_1287	NC_012029.1_2444	NC_012804.1_2010	NC_013849.1_1158	NC_013967.1_2533	NC_007426.1_2431
TIGR03674	yapct02d2000.bin9.141.new_00766	Gerdarchaeota_HM7_B34_00281	-	NJBF01000054.1_6	Heimdallarchaeota_HM4_B41_01294	HSL_bin10.384_bin.1.complete_03494	-	MDVT01000007.1_734	Archaea_ASGARD_Odinarchaeota_LCB_4_01053	J65_bin.29_00658	B41_G1_Thor_00172	B59_G1_Thor_00231	PJER01000010.1_50	SDOA01000040.1_5	Thorarchaeota_HM6_B34_00440	yapct02d200.bin7.15.new_00099	QMZY01000024.1_5	MNZY01000038.1_9	AQRS01000019.1_11	CP010424.1_175	MNVE01000004.1_113	PFCD01000014.1_18	contig_170440_4	NJBG01000001.1_542	CP012986.1_1165	AE009439.1_605	AE010299.1_4216	CP000477.1_1706	NC_003413.1_1439	NC_000916.1_1599	NC_000917.1_272	NC_006624.1_1290	NC_006396.1_30	NC_000961.1_1338	NC_002689.2_586	NC_007681.1_1054	NC_007796.1_2662	NC_007955.1_2042	NC_008942.1_363	NC_009051.1_1904	NC_009634.1_652	NC_009635.1_1510	NC_009712.1_2164	NC_009975.1_1383	NC_012029.1_1615	NC_012804.1_1210	NC_013849.1_1325	NC_013967.1_2847	NC_007426.1_1884
TIGR03680	yapct02d2000.bin9.141.new_00127	Gerdarchaeota_HM7_B34_02725	MDVS01000023.1_14	NJBF01000079.1_10	Heimdallarchaeota_HM4_B41_02022	HSL_bin10.384_bin.1.complete_03213	YT_re_metabat2_2.032_sub_00118	MDVT01000007.1_778	Archaea_ASGARD_Odinarchaeota_LCB_4_01097	J65_bin.29_00701	B41_G1_Thor_01130	B59_G1_Thor_00873	PJER01000048.1_10	SDOA01000186.1_4	Thorarchaeota_HM6_B34_00509	yapct02d200.bin7.15.new_00620	QMZY01000081.1_5	MNZY01000213.1_18	-	CP010424.1_875	MNVE01000002.1_198	PFCD01000002.1_30	contig_157763_6	NJBG01000001.1_77	CP012986.1_1052	AE009439.1_1560	AE010299.1_3870	CP000477.1_1373	NC_003413.1_1747	NC_000916.1_244	NC_000917.1_627	NC_006624.1_1953	NC_006396.1_2619	NC_000961.1_1601	NC_002689.2_1383	NC_007681.1_613	NC_007796.1_3023	NC_007955.1_2432	NC_008942.1_674	NC_009051.1_2221	NC_009634.1_551	NC_009635.1_256	NC_009712.1_248	NC_009975.1_1488	NC_012029.1_2404	NC_012804.1_1296	NC_013849.1_1661	NC_013967.1_1868	NC_007426.1_2531
TIGR03722	yapct02d2000.bin9.141.new_00122	Gerdarchaeota_HM7_B34_02773	-	NJBF01000001.1_60	Heimdallarchaeota_HM4_B41_01308	HSL_bin10.384_bin.1.complete_03203	YT_re_metabat2_2.032_sub_00113	-	-	-	B41_G1_Thor_00202	B59_G1_Thor_00938	PJER01000006.1_40	SDOA01000131.1_6	Thorarchaeota_HM6_B34_00037	yapct02d200.bin7.15.new_00171	QMZY01000004.1_11	MNZY01000229.1_6	AQRS01000041.1_8	CP010424.1_883	-	-	-	NJBG01000001.1_59	-	AE009439.1_1571	AE010299.1_3886	CP000477.1_252	NC_003413.1_178	NC_000916.1_1388	NC_000917.1_1151	NC_006624.1_2133	NC_006396.1_2318	NC_000961.1_1869	NC_002689.2_1385	NC_007681.1_14	NC_007796.1_3030	NC_007955.1_1290	NC_008942.1_667	NC_009051.1_2228	NC_009634.1_1440	NC_009635.1_1213	NC_009712.1_241	NC_009975.1_510	NC_012029.1_2398	NC_012804.1_274	NC_013849.1_2257	-	NC_007426.1_2524
* Dombrowski, N. et al. Undinarchaeota illuminate DPANN phylogeny and the impact of gene transfer on archaeal evolution. Nat. Commun. 11, 3939 (2020).
[truncated: 236 more columns]

## Sheet: Table S10
Supplementary Table 10 Overview of 283 archaeal genomes used for archaeal phylogeny construction
Superphylum	Phylum	Strains	Accession Number	Reference
Asgard archaea	Borrarchaeota	yapct02d2000.bin9.141.new	JAEOSF000000000 / LMSG_G000000606.1	[1]
Asgard archaea	Gerdarchaeota	HM7_B34	JABCTZ000000000	[2]
Asgard archaea	Heimdallarchaeota	Candidatus Heimdallarchaeota archaeon LC_3	GCA_001940645.1	[3]
Asgard archaea	Heimdallarchaeota	Candidatus Heimdallarchaeota archaeon B3_Heim	GCA_003144275.1	[4]
Asgard archaea	Heimdallarchaeota	HM4_B41	JABCTC000000000	[2]
Asgard archaea	Helarchaeota	HSL_bin10.384_bin.1.complete	GCA_011365055.1	[5]
Asgard archaea	Hermodarchaeota	YT_re_metabat2_2.032_sub	JAEOTO000000000 / LMSG_G000000592.1	[1]
Asgard archaea	Lokiarchaeota	Candidatus Odinarchaeota archaeon LCB_4	GCA_001940665.1	[3]
Asgard archaea	Odinarchaeota	Archaea_ASGARD_Odinarchaeota_LCB_4	GCA_001940665.1	[3]
Asgard archaea	Odinarchaeota	J65_bin.29	JAEOUO000000000 / LMSG_G000000551.1	[1]
Asgard archaea	Thorarchaeota	B41_G1_Thor	GCA_003662805.1	[6]
Asgard archaea	Thorarchaeota	B59_G1_Thor	GCA_003662775.1	[6]
Asgard archaea	Thorarchaeota	Candidatus Thorarchaeota archaeon MP8T_1	GCA_002825465.1	[5]
Asgard archaea	Thorarchaeota	Candidatus Thorarchaeota archaeon	GCA_004524595.1	[7]
Asgard archaea	Thorarchaeota	HM6_B34	JABCTV000000000	[2]
Asgard archaea	Thorarchaeota	yapct02d200.bin7.15.new	JAEORX000000000 / LMSG_G000000540.1	[1]
DPANN archaea	Aenigmatarchaeota	Candidatus Aenigmarchaeota archaeon B30_G1	GCA_003663415.1	[8]
DPANN archaea	Altarchaeota	Candidatus Altiarchaeum sp. CG2_30_32_3053	GCA_001873845.1	[9]
DPANN archaea	Iainarchaeota	Candidatus Iainarchaeum andersonii SCGC AAA011-E11	GCA_000402355.1	[10]
DPANN archaea	Iainarchaeota	archaeon GW2011_AR10	GCA_000830275.1	[11]
DPANN archaea	Micrarchaeota	Candidatus Micrarchaeota archaeon CG1_02_47_40	GCA_001871475.1	[9]
DPANN archaea	Micrarchaeota	Candidatus Micrarchaeota archaeon CG10_big_fil_rev_8_21_14_0_10_45_29	GCA_002778455.1	[12]
DPANN archaea	Micrarchaeota	Candidatus Micrarchaeota archaeon	GCA_013331805.1	[13]
DPANN archaea	Nanoarchaeota	Candidatus Woesearchaeota archaeon B3_Woes	GCA_005222965.1	[4]
DPANN archaea	Nanohaloarchaeota	Nanohaloarchaea archaeon SG9	GCA_001761425.1	[14]
Euryarchaeota	Euryarchaeota	Methanopyrus kandleri AV19	GCA_000007185.1	[15]
Euryarchaeota	Euryarchaeota	Methanosarcina acetivorans C2A	GCA_000007345.1	[16]
Euryarchaeota	Euryarchaeota	Methanothrix thermoacetophila PT	GCA_000014945.1	[17]
Euryarchaeota	Euryarchaeota	Pyrococcus furiosus DSM 3638	GCA_000007305.1	[18]
Euryarchaeota	Euryarchaeota	Methanothermobacter thermautotrophicus str. Delta H	GCA_000008645.1	[19]
Euryarchaeota	Euryarchaeota	Archaeoglobus fulgidus DSM 4304	GCA_000008665.1	[20]
Euryarchaeota	Euryarchaeota	Thermococcus kodakarensis KOD1	GCA_000009965.1	[21]
Euryarchaeota	Euryarchaeota	Haloarcula marismortui ATCC 43049	GCA_000011085.1	[22]
Euryarchaeota	Euryarchaeota	Pyrococcus horikoshii OT3	GCA_000011105.1	[23]
Euryarchaeota	Euryarchaeota	Thermoplasma volcanium GSS1	GCA_000011185.1	[24]
Euryarchaeota	Euryarchaeota	Methanosphaera stadtmanae DSM 3091	GCA_000012545.1	[25]
Euryarchaeota	Euryarchaeota	Methanospirillum hungatei JF-1	GCA_000013445.1	[26]
Euryarchaeota	Euryarchaeota	Methanococcoides burtonii DSM 6242	GCA_000013725.1	-
Euryarchaeota	Euryarchaeota	Methanocorpusculum labreanum Z	GCA_000015765.1	[27]
Euryarchaeota	Euryarchaeota	Methanoculleus marisnigri JR1	GCA_000015825.1	[28]
Euryarchaeota	Euryarchaeota	Methanococcus vannielii SB	GCA_000017165.1	-
Euryarchaeota	Euryarchaeota	Methanococcus aeolicus Nankai-3	GCA_000017185.1	-
Euryarchaeota	Euryarchaeota	Methanoregula boonei 6A8	GCA_000017625.1	-
Euryarchaeota	Euryarchaeota	Methanococcus maripaludis C6	GCA_000018485.1	-
Euryarchaeota	Euryarchaeota	Halorubrum lacusprofundi ATCC 49239	GCA_000022205.1	-
Euryarchaeota	Euryarchaeota	Thermococcus gammatolerans EJ3; DSM 15229	GCA_000022365.1	[29]
Euryarchaeota	Euryarchaeota	Ferroglobus placidus DSM 10642	GCA_000025505.1	[30]
Euryarchaeota	Euryarchaeota	Haloferax volcanii DS2	GCA_000025685.1	[31]
Euryarchaeota	Euryarchaeota	Natronomonas pharaonis DSM 2160 Gabara	GCA_000026045.1	[32]
Euryarchaeota	Euryarchaeota	Methanocella arvoryzae MRE50 MRE50	GCA_000063445.1	[33]
Euryarchaeota	Euryarchaeota	Methanocaldococcus jannaschii DSM 2661	GCA_000091665.1	[34]
Euryarchaeota	Euryarchaeota	Ferroplasma acidarmanus fer1	GCA_000152265.2	[35]
Euryarchaeota	Euryarchaeota	Methanothermus fervidus DSM 2088	GCA_000166095.1	[36]
Euryarchaeota	Euryarchaeota	Methanosarcina barkeri str. Fusaro	GCA_000195895.1	-
Euryarchaeota	Euryarchaeota	Thermoplasma acidophilum DSM 1728	GCA_000195915.1	[37]
Euryarchaeota	Euryarchaeota	Pyrococcus abyssi GE5	GCA_000195935.2	[38]
Euryarchaeota	Euryarchaeota	Methanotorris igneus Kol 5	GCA_000214415.1	-
Euryarchaeota	Euryarchaeota	Haloquadratum walsbyi C23	GCA_000237865.1	[39]
Euryarchaeota	Euryarchaeota	Methanosarcina mazei S-6	GCA_000970205.1	-
Euryarchaeota	Euryarchaeota	Halobacterium salinarum 91-R6	GCA_004799605.1	[40]
Euryarchaeota	Euryarchaeota	Picrophilus oshimae DSM 9789 DSM 9789	GCA_900176435.1	-
TACK archaea	Aigarchaeota	Candidatus Caldarchaeum subterraneum	GCA_000270325.1	[41]
TACK archaea	Aigarchaeota	archaeon HR01	GCA_002898355.1	[42]
TACK archaea	Aigarchaeota	archaeon HR02	GCA_002898395.1	[42]
TACK archaea	Aigarchaeota	Aigarchaeota archaeon NZ13_MG1	GCA_003056285.1	-
TACK archaea	Aigarchaeota	GMQ_bin_10	Ga0180324	[43]
TACK archaea	Aigarchaeota	JZ_bin_28	Ga0180309	[43]
TACK archaea	Aigarchaeota	JZ_bin_40	Ga0180310	[43]
TACK archaea	Bathyarchaeota	fen_992	GCA_003141855.1	[44]
TACK archaea	Bathyarchaeota	Candidatus Bathyarchaeota archaeon BA2	GCA_001399795.1	[45]
TACK archaea	Bathyarchaeota	Candidatus Bathyarchaeota archaeon BA1	GCA_001399805.1	[45]
TACK archaea	Bathyarchaeota	Candidatus Bathyarchaeota archaeon B24	GCA_001593865.1	[46]
TACK archaea	Bathyarchaeota	Candidatus Bathyarchaeota archaeon B26-1	GCA_001593925.1	[46]
TACK archaea	Bathyarchaeota	Candidatus Bathyarchaeota archaeon B26-2	GCA_001593935.1	[46]
TACK archaea	Bathyarchaeota	Crenarchaeota archaeon 13_1_40CM_3_52_17	GCA_001918745.1	[47]
TACK archaea	Bathyarchaeota	Candidatus Bathyarchaeota archaeon B24-2	GCA_002490245.1	[46]
TACK archaea	Bathyarchaeota	Candidatus Bathyarchaeota archaeon NP77	GCA_002726865.1	[48]
TACK archaea	Bathyarchaeota	Candidatus Bathyarchaeota archaeon CG07_land_8_20_14_0_80_47_9	GCA_002779555.1	[12]
TACK archaea	Bathyarchaeota	Candidatus Bathyarchaeota archaeon palsa_986	GCA_003133625.1	[44]
TACK archaea	Bathyarchaeota	Candidatus Bathyarchaeota archaeon palsa_989	GCA_003151735.1	[44]
TACK archaea	Bathyarchaeota	Candidatus Bathyarchaeota archaeon bog_990	GCA_003164295.1	[44]
TACK archaea	Bathyarchaeota	Candidatus Bathyarchaeota archaeon bog_991	GCA_003165195.1	[44]
TACK archaea	Bathyarchaeota	Candidatus Bathyarchaeota archaeon M10_bin139	GCA_003601775.1	[49]
TACK archaea	Bathyarchaeota	Candidatus Bathyarchaeota archaeon B95_G9	GCA_003661945.1	[8]
TACK archaea	Bathyarchaeota	Candidatus Bathyarchaeota archaeon E44_bin43	GCA_004376295.1	[50]
TACK archaea	Bathyarchaeota	Candidatus Bathyarchaeota archaeon E29_bin60	GCA_004376645.1	[50]
TACK archaea	Bathyarchaeota	Candidatus Bathyarchaeota archaeon E29_bin53	GCA_004376975.1	[50]
TACK archaea	Bathyarchaeota	Candidatus Bathyarchaeota archaeon BA_21	GCA_005884195.1	[51]
TACK archaea	Bathyarchaeota	Candidatus Bathyarchaeota archaeon BA_2	GCA_005888635.1	[51]
TACK archaea	Bathyarchaeota	Candidatus Bathyarchaeota archaeon BA_19	GCA_005888735.1	[51]
TACK archaea	Bathyarchaeota	Candidatus Bathyarchaeota archaeon BA_24	GCA_005888745.1	[51]
TACK archaea	Bathyarchaeota	Candidatus Bathyarchaeota archaeon BA_22	GCA_005888755.1	[51]
TACK archaea	Bathyarchaeota	Candidatus Bathyarchaeota archaeon MF-10.5.5.11.1.24	GCA_007050885.1	[52]
TACK archaea	Bathyarchaeota	Candidatus Bathyarchaeota archaeon MF-10.3	GCA_007050895.1	[52]
TACK archaea	Bathyarchaeota	Candidatus Bathyarchaeota archaeon JdFR-11	GCA_002011035.1	[53]
TACK archaea	Bathyarchaeota	Candidatus Bathyarchaeota archaeon MCG_group-6_AD8_1	GCA_001273385.1	[54]
TACK archaea	Bathyarchaeota	Candidatus Bathyarchaeota archaeon UBA233	GCA_002507245.1	[55]
TACK archaea	Crenarchaeota	Pyrobaculum neutrophilum V24Sta	GCA_000019805.1	-
TACK archaea	Crenarchaeota	Aeropyrum pernix K1	GCA_000011125.1	[56]
TACK archaea	Crenarchaeota	Pyrobaculum calidifontis JCM 11548	GCA_000015805.1	-
TACK archaea	Crenarchaeota	Pyrobaculum ferrireducens 1860	GCA_000234805.1	[57]
TACK archaea	Crenarchaeota	Pyrobaculum oguniense TE7	GCA_000247545.1	[58]
TACK archaea	Crenarchaeota	Fervidicoccus fontis Kam940	GCA_000258425.1	[59]
TACK archaea	Crenarchaeota	uncultured Acidilobus sp. JCHS	GCA_000495735.1	[60]
TACK archaea	Crenarchaeota	Sulfolobus acidocaldarius SUSAZ	GCA_000508305.1	-
TACK archaea	Crenarchaeota	Aeropyrum camini SY1 = JCM 12091 SY1	GCA_000591035.1	[61]
TACK archaea	Crenarchaeota	Thermoproteus sp. AZ2	GCA_000960885.1	-
TACK archaea	Crenarchaeota	Pyrobaculum sp. WP30	GCA_001189275.1	[62]
TACK archaea	Crenarchaeota	Metallosphaera hakonensis JCM 8857 = DSM 7519	GCA_001315825.1	[63]
TACK archaea	Crenarchaeota	Vulcanisaeta distributa JCM 11216	GCA_001315985.1	[63]
TACK archaea	Crenarchaeota	Vulcanisaeta distributa JCM 11217	GCA_001316005.1	[63]
TACK archaea	Crenarchaeota	Vulcanisaeta souniana JCM 11219	GCA_001316025.1	[63]
TACK archaea	Crenarchaeota	Vulcanisaeta distributa JCM 11213	GCA_001316125.1	[63]
TACK archaea	Crenarchaeota	Vulcanisaeta sp. JCM 14467	GCA_001316245.1	[63]
TACK archaea	Crenarchaeota	Vulcanisaeta sp. JCM 16159	GCA_001316265.1	[63]
TACK archaea	Crenarchaeota	Vulcanisaeta sp. JCM 16161	GCA_001316285.1	[63]
TACK archaea	Crenarchaeota	Thermocladium sp. ECH_B	GCA_001516585.1	[64]
TACK archaea	Crenarchaeota	Acidianus manzaensis YN-25	GCA_002116695.1	-
TACK archaea	Crenarchaeota	Desulfurococcaceae archaeon UBA285	GCA_002495025.1	[55]
TACK archaea	Crenarchaeota	Vulcanisaeta sp. UBA163	GCA_002496475.1	[55]
TACK archaea	Crenarchaeota	Caldivirga sp. UBA161	GCA_002506515.1	[55]
TACK archaea	Crenarchaeota	Acidilobaceae archaeon UBA158	GCA_002506595.1	[55]
TACK archaea	Crenarchaeota	Vulcanisaeta distributa UBA159	GCA_002506645.1	[55]
TACK archaea	Crenarchaeota	Thermofilum sp. NZ13	GCA_002855745.1	[65]
TACK archaea	Crenarchaeota	Candidatus Marsarchaeota G2 archaeon ECH_B_1	GCA_003019535.1	[66]
TACK archaea	Crenarchaeota	Candidatus Marsarchaeota G1 archaeon BE_D	GCA_003019595.1	[66]
TACK archaea	Crenarchaeota	Zestosphaera tikiterensis NZ3	GCA_003056265.1	[67]
TACK archaea	Crenarchaeota	Thermoprotei archaeon B15_G16	GCA_003649205.1	[8]
TACK archaea	Crenarchaeota	Thermoprotei archaeon B22_G16	GCA_003649445.1	[8]
TACK archaea	Crenarchaeota	Thermoprotei archaeon B67_G16	GCA_003650675.1	[8]
TACK archaea	Crenarchaeota	Thermoprotei archaeon B20_G17	GCA_003650785.1	[8]
TACK archaea	Crenarchaeota	Thermoprotei archaeon B12_G16	GCA_003650925.1	[8]
TACK archaea	Crenarchaeota	Pyrobaculum aerophilum str. IM2	GCA_000007225.1	[68]
TACK archaea	Crenarchaeota	Sulfurisphaera tokodaii str. 7	GCA_000011205.1	[69]
TACK archaea	Crenarchaeota	Sulfolobus acidocaldarius DSM 639	GCA_000012285.1	[70]
TACK archaea	Crenarchaeota	Hyperthermus butylicus DSM 5456	GCA_000015145.1	[71]
TACK archaea	Crenarchaeota	Pyrobaculum islandicum DSM 4184	GCA_000015205.1	-
TACK archaea	Crenarchaeota	Thermofilum pendens Hrk 5	GCA_000015225.1	-
TACK archaea	Crenarchaeota	Staphylothermus marinus F1	GCA_000015945.1	[72]
TACK archaea	Crenarchaeota	Pyrobaculum arsenaticum DSM 13514	GCA_000016385.1	-
TACK archaea	Crenarchaeota	Metallosphaera sedula DSM 5348	GCA_000016605.1	[73]
TACK archaea	Crenarchaeota	Ignicoccus hospitalis KIN4/I	GCA_000017945.1	[74]
TACK archaea	Crenarchaeota	Caldivirga maquilingensis IC-167	GCA_000018305.1	-
TACK archaea	Crenarchaeota	Sulfolobus islandicus L.S.2.15	GCA_000022385.1	[75]
TACK archaea	Crenarchaeota	Thermosphaera aggregans DSM 11486	GCA_000092185.1	[76]
TACK archaea	Crenarchaeota	Staphylothermus hellenicus DSM 12710	GCA_000092465.1	[77]
TACK archaea	Crenarchaeota	Acidilobus saccharovorans 345-15	GCA_000144915.1	[78]
TACK archaea	Crenarchaeota	Vulcanisaeta distributa DSM 14429	GCA_000148385.1	[79]
TACK archaea	Crenarchaeota	Desulfurococcus mucosus DSM 2162	GCA_000186365.1	[80]
TACK archaea	Crenarchaeota	Vulcanisaeta moutnovskia 768-28	GCA_000190315.1	[81]
TACK archaea	Crenarchaeota	Thermoproteus uzoniensis 768-20	GCA_000193375.1	[82]
TACK archaea	Crenarchaeota	Metallosphaera cuprina Ar-4	GCA_000204925.1	[83]
TACK archaea	Crenarchaeota	Acidianus hospitalis W1	GCA_000213215.1	[84]
TACK archaea	Crenarchaeota	Pyrolobus fumarii 1A	GCA_000223395.1	[85]
TACK archaea	Crenarchaeota	Metallosphaera yellowstonensis MK1	GCA_000243315.1	-
TACK archaea	Crenarchaeota	Thermoproteus tenax Kra 1	GCA_000253055.1	[86]
TACK archaea	Crenarchaeota	Caldisphaera lagunensis DSM 15908	GCA_000317795.1	-
TACK archaea	Crenarchaeota	Desulfurococcus amylolyticus Z-533	GCA_000513855.1	-
TACK archaea	Crenarchaeota	Candidatus Acidianus copahuensis ALE1	GCA_000632495.1	[87]
TACK archaea	Crenarchaeota	Thermofilum adornatus 1505	GCA_000813245.1	-
TACK archaea	Crenarchaeota	Infirmifilum uzonense 1807-2	GCA_000993805.1	[88]
TACK archaea	Crenarchaeota	Sulfuracidifex metallicus DSM 6482 = JCM 9184	GCA_001316045.1	[63]
TACK archaea	Crenarchaeota	Sulfuracidifex tepidarius JCM 16833	GCA_001316085.1	[63]
TACK archaea	Crenarchaeota	Pyrodictium delaneyi Su06	GCA_001412615.1	-
TACK archaea	Crenarchaeota	Pyrodictium occultum PL-19	GCA_001462395.1	[88]
TACK archaea	Crenarchaeota	Ignicoccus islandicus DSM 13165 DSM 13165	GCA_001481685.1	-
TACK archaea	Crenarchaeota	Caldivirga sp. MU80	GCA_001663375.1	-
TACK archaea	Crenarchaeota	Sulfolobus sp. A20	GCA_001719125.1	[90]
TACK archaea	Crenarchaeota	Vulcanisaeta thermophila CBA1501	GCA_001748385.1	[91]
TACK archaea	Crenarchaeota	Desulfurococcaceae archaeon AG1	GCA_003116855.1	-
TACK archaea	Crenarchaeota	Acidianus sulfidivorans JP7	GCA_003201765.1	-
TACK archaea	Crenarchaeota	Acidianus brierleyi DSM 1651	GCA_003201835.1	-
TACK archaea	Crenarchaeota	Acidilobus sp. 7A	GCA_003431325.1	[92]
TACK archaea	Crenarchaeota	Sulfodiicoccus acidiphilus HS-1	GCA_003967175.1	[93]
TACK archaea	Crenarchaeota	Saccharolobus solfataricus P1	GCA_900079115.1	[94]
TACK archaea	Crenarchaeota	Thermogladius calderae 1633	GCA_000264495.1	[95]
TACK archaea	Crenarchaeota	Desulfurococcus amylolyticus DSM 16532	GCA_000231015.3	[96]
TACK archaea	Crenarchaeota	Ignisphaera aggregans DSM 17230	GCA_000145985.1	[97]
TACK archaea	Crenarchaeota	Sulfolobales archaeon Acd1	GCA_000389735.1	[98]
TACK archaea	Crenarchaeota	Candidatus Aramenus sulfurataquae	GCA_000565255.1	[99]
TACK archaea	Korarchaeota	3300005275_7	https://genome.jgi.doe.gov/GEMs	[100]
TACK archaea	Korarchaeota	3300009503_170	https://genome.jgi.doe.gov/GEMs	[100]
TACK archaea	Korarchaeota	3300020139_34	https://genome.jgi.doe.gov/GEMs	[100]
TACK archaea	Korarchaeota	3300024423_7	https://genome.jgi.doe.gov/GEMs	[100]
TACK archaea	Korarchaeota	3300025546_38	https://genome.jgi.doe.gov/GEMs	[100]
TACK archaea	Korarchaeota	3300026531_26	https://genome.jgi.doe.gov/GEMs	[100]
TACK archaea	Korarchaeota	3300027863_148	https://genome.jgi.doe.gov/GEMs	[100]
TACK archaea	Korarchaeota	3300027863_171	https://genome.jgi.doe.gov/GEMs	[100]
TACK archaea	Korarchaeota	3300028398_30	https://genome.jgi.doe.gov/GEMs	[100]
TACK archaea	Korarchaeota	Candidatus Korarchaeota archaeon B10_G17	GCA_003661445.1	[8]
TACK archaea	Korarchaeota	Candidatus Korarchaeota archaeon B14_G2	GCA_003661385.1	[8]
TACK archaea	Korarchaeota	Candidatus Methanodesulfokores washburnensis MDKW	GCF_003947435.1	[101]
TACK archaea	Korarchaeota	Candidatus Methanodesulfokores washburnensis NM4	GCA_004212055.1	[101]
TACK archaea	Korarchaeota	Candidatus Korarchaeota archaeon NZ13-K	GCA_003344655.1	[102]
TACK archaea	Korarchaeota	Candidatus Korarchaeum cryptofilum OPF8	GCF_000019605.1	[103]
TACK archaea	Korarchaeota	Candidatus Korarchaeota archaeon SpSt-15	GCA_011056255.1	[104]
TACK archaea	Korarchaeota	Candidatus Korarchaeota archaeon SpSt-910	GCA_011358815.1	[104]
TACK archaea	Korarchaeota	Candidatus Korarchaeum cryptofilum WS	GCA_003948265.1	[101]
TACK archaea	Korarchaeota	Candidatus Korarchaeota archaeon WYZ-LMO9	GCA_004347975.1	[105]
TACK archaea	Korarchaeota	Yap.int.bin1.1	LMSG_G000001524.1	This study
TACK archaea	Korarchaeota	Candidatus Korarchaeota archaeon ZAV-18_GCA_002899815.1	GCA_002899815.1	[106]
TACK archaea	Nezhaarchaeota	Thermoprotei archaeon	GCA_003649615.1	[8]
TACK archaea	Nezhaarchaeota	Candidatus Nezhaarchaeota archaeon WYZ-LMO8	GCA_004347965.1	[105]
TACK archaea	Nezhaarchaeota	GMQP_bin_37	Ga0263257	[105]
TACK archaea	Nezhaarchaeota	JZ-1_bin_66	Ga0263245	[105]
TACK archaea	Nezhaarchaeota	JZ_bin_38	Ga0180368	[105]
TACK archaea	Nezhaarchaeota	ZMQR_bin_18	Ga0263256	[105]
TACK archaea	Thaumarchaeota	Thaumarchaeote SCGC AB-629-I23	ARWQ00000000.1	-
TACK archaea	Thaumarchaeota	Candidatus Nitrosopumilus koreensis AR1	GCA_000299365.1	[107]
TACK archaea	Thaumarchaeota	Cenarchaeum symbiosum A	GCA_000200715.1	[108]
TACK archaea	Thaumarchaeota	Nitrosopumilus maritimus SCM1	GCA_000018465.1	[109]
TACK archaea	Thaumarchaeota	Candidatus Nitrosarchaeum limnium SFB1	GCA_000204585.1	[110]
TACK archaea	Thaumarchaeota	Candidatus Nitrososphaera gargensis Ga9.2	GCA_000303155.1	[111]
TACK archaea	Thaumarchaeota	Thaumarchaeota archaeon SCGC AAA007-O23	GCA_000402075.1	[10]
TACK archaea	Thaumarchaeota	Candidatus Nitrososphaera evergladensis SR1	GCA_000730285.1	[112]
TACK archaea	Thaumarchaeota	Candidatus Nitrosocosmicus oleophilus MY3	GCA_000802205.2	[113]
TACK archaea	Thaumarchaeota	Nitrosopumilus piranensis D3C	GCA_000875775.1	[114]
TACK archaea	Thaumarchaeota	Nitrosopumilus sp. BACL13 MAG-121220-bin23	GCA_001437625.1	[115]
TACK archaea	Thaumarchaeota	Thaumarchaeota archaeon casp-thauma3	GCA_001510275.1	[116]
TACK archaea	Thaumarchaeota	Nitrosopumilus sp. LS_AOA	GCA_001543015.1	[117]
TACK archaea	Thaumarchaeota	Nitrosopelagicus sp. REDSEA-S31_B2	GCA_001627235.1	[118]
TACK archaea	Thaumarchaeota	Candidatus Nitrosocosmicus hydrocola G61	GCA_001870125.1	[119]
TACK archaea	Thaumarchaeota	Candidatus Geothermarchaeota archaeon JdFR-13	GCA_002011075.1	[53]
TACK archaea	Thaumarchaeota	Candidatus Geothermarchaeota archaeon JdFR-14	GCA_002011085.1	[53]
TACK archaea	Thaumarchaeota	Thaumarchaeota archaeon NORP47	GCA_002317795.1	[120]
TACK archaea	Thaumarchaeota	Thaumarchaeota archaeon UBA141	GCA_002495315.1	[55]
TACK archaea	Thaumarchaeota	Nitrosopumilus sp. UBA526	GCA_002506665.1	[55]
TACK archaea	Thaumarchaeota	Nitrosarchaeum sp. Baikal-G1	GCA_002737445.1	[121]
TACK archaea	Thaumarchaeota	Thaumarchaeota archaeon Baikal-G2	GCA_002737455.1	[121]
TACK archaea	Thaumarchaeota	Thaumarchaeota archaeon palsa_1368	GCA_003135575.1	[44]
TACK archaea	Thaumarchaeota	Thaumarchaeota archaeon bog_1369	GCA_003164815.1	[44]
TACK archaea	Thaumarchaeota	Thaumarchaeota archaeon RRmetagenome_bin19	GCA_003176995.1	[122]
TACK archaea	Thaumarchaeota	Nitrosopumilus sp. MED-G94	GCA_003331425.1	[123]
TACK archaea	Thaumarchaeota	Crenarchaeota archaeon MA_CRA_1	GCA_003352285.1	-
TACK archaea	Thaumarchaeota	Nitrosarchaeum sp. BD3	GCA_003569705.1	[124]
TACK archaea	Thaumarchaeota	Candidatus Nitrosomarinus sp. GoM_MAG2	GCA_003702465.1	[125]
TACK archaea	Thaumarchaeota	Nitrosopumilus sp. GoM_MAG4	GCA_003702495.1	[125]
TACK archaea	Thaumarchaeota	Nitrosopumilus sp. GoM_MAG5	GCA_003702525.1	[125]
TACK archaea	Thaumarchaeota	Nitrosopumilus sp. GoM_MAG6	GCA_003702545.1	[125]
TACK archaea	Thaumarchaeota	Nitrosopumilus sp. D6	GCA_003724325.1	[126]
TACK archaea	Thaumarchaeota	Nitrosarchaeum sp. GW199_bin.3	GCA_004297665.1	[127]
TACK archaea	Thaumarchaeota	Candidatus Nitrosotenuis sp. GW928_bin.17	GCA_004322465.1	[127]
TACK archaea	Thaumarchaeota	Nitrosopumilaceae archaeon F1-80-MAGs016	GCA_005798405.1	-
TACK archaea	Thaumarchaeota	Thaumarchaeota archaeon TA_21	GCA_005877075.1	[51]
TACK archaea	Thaumarchaeota	Thaumarchaeota archaeon TA_9	GCA_005877205.1	[51]
TACK archaea	Thaumarchaeota	Thaumarchaeota archaeon TA_20	GCA_005877305.1	[51]
TACK archaea	Thaumarchaeota	Thaumarchaeota archaeon AC-665-F20	GCA_007037745.1	-
TACK archaea	Thaumarchaeota	Nitrosopumilales archaeon PowLak16_MAG10	GCA_007280335.1	-
TACK archaea	Thaumarchaeota	Candidatus Nitrosotalea devanaterra	GCA_900065925.1	-
TACK archaea	Thaumarchaeota	Candidatus Nitrosotalea okcheonensis NCS1	GCA_900177045.1	-
TACK archaea	Thaumarchaeota	Candidatus Nitrosocaldus cavascurensis SCU2	GCA_900248165.1	-
TACK archaea	Thaumarchaeota	Nitrosarchaeum koreense MY1	GCA_000220175.1	[128]
TACK archaea	Thaumarchaeota	Candidatus Nitrosopumilus salaria BD31	GCA_000242875.2	[129]
TACK archaea	Thaumarchaeota	Candidatus Nitrosopumilus sediminis AR2	GCA_000299395.1	[130]
TACK archaea	Thaumarchaeota	Nitrososphaera viennensis EN76	GCA_000698785.1	[131]
TACK archaea	Thaumarchaeota	Candidatus Nitrosotenuis uzonensis N4	GCA_000723185.1	[132]
TACK archaea	Thaumarchaeota	Candidatus Nitrosopelagicus brevis CN25	GCA_000812185.1	[133]
TACK archaea	Thaumarchaeota	Thaumarchaeota archaeon SAT1	GCA_000955905.1	[134]
TACK archaea	Thaumarchaeota	Nitrosopumilus adriaticus NF5	GCA_000956175.1	[114]
TACK archaea	Thaumarchaeota	Nitrosopumilus sp. Nsub	GCA_001541925.1	-
TACK archaea	Thaumarchaeota	Candidatus Nitrosomarinus catalina SPOT01	GCA_002156965.1	[135]
TACK archaea	Thaumarchaeota	Candidatus Nitrosotenuis aquarius AQ6F	GCA_002787055.1	[119]
TACK archaea	Thaumarchaeota	Nitrosopumilus zosterae NM25	GCA_003175215.1	[136]
TACK archaea	Thaumarchaeota	Candidatus Nitrosopumilus sp. SW	GCA_006740685.1	[137]
TACK archaea	Thaumarchaeota	Candidatus Nitrosotalea sinensis NSIN	GCA_900143675.1	-
TACK archaea	Thaumarchaeota	Candidatus Nitrosotalea bavarica SBT1	GCA_900167955.1	-
TACK archaea	Thaumarchaeota	Nitrosopumilaceae archaeon IBTHAUMO2	GCA_900620265.1	-
TACK archaea	Thaumarchaeota	Candidatus Nitrosocosmicus franklandus NFRAN1	GCA_900696045.1	-
TACK archaea	Thaumarchaeota	JZ-2_bin_220	Ga0263250	[138]
TACK archaea	Thaumarchaeota	Candidatus Nitrosotenuis chungbukensis MY2	GCA_000685395.1	[139]
TACK archaea	Thaumarchaeota	Thaumarchaeota archaeon CSP1-1	GCA_001443365.1	[140]
TACK archaea	Verstraetearchaeota	DRTY-6_bin_144	Ga0263254	[141]
TACK archaea	Verstraetearchaeota	Candidatus Methanosuratus petracarbonis	GCA_001717015.1	[142]
TACK archaea	Verstraetearchaeota	Candidatus Methanomethylicus oleusabulum	GCA_001717025.1	[142]
TACK archaea	Verstraetearchaeota	Candidatus Methanomethylicus mesodigestum	GCA_001717035.1	[142]
TACK archaea	Verstraetearchaeota	Candidatus Verstraetearchaeota archaeon B66_G16	GCA_003649085.1	[8]
TACK archaea	Verstraetearchaeota	Candidatus Methanosuratus subterraneum Ch88	GCA_004028775.1	[143]
TACK archaea	Verstraetearchaeota	Candidatus Verstraetearchaeota archaeon WYZ-LMO10	GCA_004347955.1	[105]
TACK archaea	Verstraetearchaeota	Candidatus Verstraetearchaeota archaeon WYZ-LMO11	GCA_004348015.1	[105]
TACK archaea	Verstraetearchaeota	GMQP_bin_44	Ga0263253	[141]
TACK archaea	Verstraetearchaeota	JZ-2_bin_200	Ga0263249	[141]
TACK archaea	Verstraetearchaeota	JZ-3_bin_106	Ga0263252	[141]
TACK archaea	Verstraetearchaeota	JZ-3_bin_107	Ga0263255	[141]
References:
1. Liu, Y. et al. Expanded diversity of Asgard archaea and their relationships with eukaryotes. Nature (2021).
2. Lu, R. et al. Asgard archaea in the haima cold seep: Spatial distribution and genomic insights. Deep Sea Research Part I: Oceanographic Research Papers 170, 103489 (2021).
3. Zaremba-Niedzwiedzka, K. et al. Asgard archaea illuminate the origin of eukaryotic cellular complexity. Nature 541, 353-358 (2017).
4. Huang, J.-M., Baker, B. J., Li, J.-T., Wang, Y. & Drake, H. L. New Microbial Lineages Capable of Carbon Fixation and Nutrient Cycling in Deep-Sea Sediments of the Northern South China Sea. Appl. Environ. Microbiol. 85, e00523-00519 (2019).
5. Cai, M. et al. Diverse Asgard archaea including the novel phylum Gerdarchaeota participate in organic matter degradation. Science China Life Sciences 63, 886-897 (2020).
6. Seitz, K. W. et al. Asgard archaea capable of anaerobic hydrocarbon cycling. Nat Commun 10, 1822 (2019).
7. Bulzu, P.-A. et al. Casting light on Asgardarchaeota metabolism in a sunlit microoxic niche. Nat. Microbiol. (2019).
8. Dombrowski, N., Teske, A. P. & Baker, B. J. Expansive microbial metabolic versatility and biodiversity in dynamic Guaymas Basin hydrothermal sediments. Nat. Commun. 9, 1-13 (2018).
9. Probst, A. J. et al. Genomic resolution of a cold subsurface aquifer community provides metabolic insights for novel microbes adapted to high CO(2) concentrations. Environ. Microbiol. 19, 459-474 (2017).
10. Rinke, C. et al. Insights into the phylogeny and coding potential of microbial dark matter. Nature 499, 431-437 (2013).
11. Castelle, C. J. et al. Genomic expansion of domain archaea highlights roles for organisms from new phyla in anaerobic carbon cycling. Curr. Biol. 25, 690-701 (2015).
12. Probst, A. J. et al. Differential depth distribution of microbial function and putative symbionts through sediment-hosted aquifers in the deep terrestrial subsurface. Nat. Microbiol. 3, 328-336 (2018).
13. Rinke, C. et al. A rank-normalized archaeal taxonomy based on genome phylogeny resolves widespread incomplete and uneven classifications. bioRxiv, 2020.2003.2001.972265 (2020).
14. Crits-Christoph, A. et al. Functional interactions of archaea, bacteria and viruses in a hypersaline endolithic community. Environ. Microbiol. 18, 2064-2077 (2016).
15. Slesarev, A. I. et al. The complete genome of hyperthermophile Methanopyrus kandleri AV19 and monophyly of archaeal methanogens. Proc. Natl. Acad. Sci. U. S. A. 99, 4644-4649 (2002).
16. Galagan, J. E. et al. The genome of M. acetivorans reveals extensive metabolic and physiological diversity. Genome Res. 12, 532-542 (2002).
17. Kato, S., Sasaki, K., Watanabe, K., Yumoto, I. & Kamagata, Y. Physiological and transcriptomic analyses of the thermophilic, aceticlastic methanogen Methanosaeta thermophila responding to ammonia stress. Microbes Environ., ME14021 (2014).
18. Maeder, D. L. et al. Divergence of the hyperthermophilic archaea Pyrococcus furiosus and P. horikoshii inferred from complete genomic sequences. Genetics 152, 1299-1305 (1999).
19. Smith, D. R. et al. Complete genome sequence of Methanobacterium thermoautotrophicum deltaH: functional analysis and comparative genomics. J. Bacteriol. 179, 7135-7155 (1997).
20. Klenk, H. P. et al. The complete genome sequence of the hyperthermophilic, sulphate-reducing archaeon Archaeoglobus fulgidus. Nature 390, 364-370 (1997).
21. Fukui, T. et al. Complete genome sequence of the hyperthermophilic archaeon Thermococcus kodakaraensis KOD1 and comparison with Pyrococcus genomes. Genome Res. 15, 352-363 (2005).
22. Baliga, N. S. et al. Genome sequence of Haloarcula marismortui: a halophilic archaeon from the Dead Sea. Genome Res. 14, 2221-2234 (2004).
23. Kawarabayasi, Y. et al. Complete sequence and gene organization of the genome of a hyper-thermophilic archaebacterium, Pyrococcus horikoshii OT3. DNA Res. 5, 55-76 (1998).
24. Kawashima, T. et al. Archaeal adaptation to higher temperatures revealed by genomic sequence of Thermoplasma volcanium. Proc. Natl. Acad. Sci. U. S. A. 97, 14257-14262 (2000).
25. Fricke, W. F. et al. The genome sequence of Methanosphaera stadtmanae reveals why this human intestinal archaeon is restricted to methanol and H2 for methane formation and ATP synthesis. J. Bacteriol. 188, 642-658 (2006).
26. Gunsalus, R. P. et al. Complete genome sequence of Methanospirillum hungatei type strain JF1. Standards in genomic sciences 11, 2 (2016).
27. Anderson, I. J. et al. Complete genome sequence of Methanocorpusculum labreanum type strain Z. Standards in genomic sciences 1, 197-203 (2009).
28. Anderson, I. J. et al. Complete genome sequence of Methanoculleus marisnigri Romesser et al. 1981 type strain JR1. Standards in genomic sciences 1, 189-196 (2009).
29. Zivanovic, Y. et al. Genome analysis and genome-wide proteomics of Thermococcus gammatolerans, the most radioresistant organism known amongst the Archaea. Genome biology 10, R70 (2009).
30. Anderson, I. et al. Complete genome sequence of Ferroglobus placidus AEDII12DO. Standards in genomic sciences 5, 50-60 (2011).
31. Hartman, A. L. et al. The complete genome sequence of Haloferax volcanii DS2, a model archaeon. PLoS One 5, e9605 (2010).
32. Falb, M. et al. Living with two extremes: conclusions from the genome sequence of Natronomonas pharaonis. Genome Res. 15, 1336-1343 (2005).
33. Erkel, C., Kube, M., Reinhardt, R. & Liesack, W. Genome of Rice Cluster I archaea--the key methane producers in the rice rhizosphere. Science 313, 370-372 (2006).
34. Bult, C. J. et al. Complete genome sequence of the methanogenic archaeon, Methanococcus jannaschii. Science 273, 1058-1073 (1996).
35. Allen, E. E. et al. Genome dynamics in a natural archaeal population. Proc. Natl. Acad. Sci. U. S. A. 104, 1883-1888 (2007).
36. Anderson, I. et al. Complete genome sequence of Methanothermus fervidus type strain (V24S). Standards in genomic sciences 3, 315-324 (2010).
37. Ruepp, A. et al. The genome sequence of the thermoacidophilic scavenger Thermoplasma acidophilum. Nature 407, 508-513 (2000).
38. Lecompte, O. et al. Genome evolution at the genus level: comparison of three complete genomes of hyperthermophilic archaea. Genome Res. 11, 981-993 (2001).
39. Dyall-Smith, M. L. et al. Haloquadratum walsbyi: limited diversity in a global pond. PLoS One 6, e20968 (2011).
40. Pfeiffer, F., Marchfelder, A., Habermann, B. & Dyall-Smith, M. L. The Genome Sequence of the Halobacterium salinarum Type Strain Is Closely Related to That of Laboratory Strains NRC-1 and R1. Microbiol Resour Announc 8 (2019).
41. Nunoura, T. et al. Genetic and functional properties of uncultivated thermophilic crenarchaeotes from a subsurface gold mine as revealed by analysis of genome fragments. Environ. Microbiol. 7, 1967-1984 (2005).
42. Kato, S. et al. Long-Term Cultivation and Metagenomics Reveal Ecophysiology of Previously Uncultivated Thermophiles Involved in Biogeochemical Nitrogen Cycle. Microbes Environ. 33, 107-110 (2018).
43. Hua, Z.-S. et al. Genomic inference of the metabolism and evolution of the archaeal phylum Aigarchaeota. Nat. Commun. 9, 2832 (2018).
44. Woodcroft, B. J. et al. Genome-centric view of carbon processing in thawing permafrost. Nature 560, 49-54 (2018).
45. Evans, P. N. et al. Methane metabolism in the archaeal phylum Bathyarchaeota revealed by genome-centric metagenomics. Science 350, 434-438 (2015).
46. He, Y. et al. Genomic and enzymatic evidence for acetogenesis among multiple lineages of the archaeal phylum Bathyarchaeota widespread in marine sediments. Nat. Microbiol. 1, 16035 (2016).
47. Butterfield, C. N. et al. Proteogenomic analyses indicate bacterial methylotrophy and archaeal heterotrophy are prevalent below the grass root zone. PeerJ 4, e2687 (2016).
48. Tully, B. J., Graham, E. D. & Heidelberg, J. F. The reconstruction of 2,631 draft metagenome-assembled genomes from the global oceans. Sci Data 5, 170203 (2018).
49. Feng, X., Wang, Y., Zubin, R. & Wang, F. Core Metabolic Features and Hot Origin of Bathyarchaeota. Engineering (2019).
50. Dong, X. et al. Metabolic potential of uncultured bacteria and archaea associated with petroleum seepage in deep-sea sediments. Nat. Commun. 10, 1816 (2019).
51. Diamond, S. et al. Mediterranean grassland soil C-N compound turnover is dependent on rainfall and depth, and is mediated by genomically divergent microorganisms. Nat. Microbiol. 4, 1356-1367 (2019).
52. Pan, J. et al. Genomic and transcriptomic evidence of light-sensing, porphyrin biosynthesis, Calvin-Benson-Bassham cycle, and urea production in Bathyarchaeota. Microbiome 8, 43 (2020).
53. Jungbluth, S. P., Amend, J. P. & Rappé, M. S. Metagenome sequencing and 98 microbial genomes from Juan de Fuca Ridge flank subsurface fluids. Sci Data 4, 170037 (2017).
54. Lazar, C. S. et al. Genomic evidence for distinct carbon substrate preferences and ecological niches of Bathyarchaeota in estuarine sediments. Environ. Microbiol. 18, 1200-1211 (2016).
55. Parks, D. H. et al. Recovery of nearly 8,000 metagenome-assembled genomes substantially expands the tree of life. Nat. Microbiol. 2, 1533-1542 (2017).
56. Kawarabayasi, Y. et al. Complete genome sequence of an aerobic hyper-thermophilic crenarchaeon, Aeropyrum pernix K1. DNA Res. 6, 83-101, 145-152 (1999).
57. Mardanov, A. V. et al. Complete genome sequence of strain 1860, a crenarchaeon of the genus Pyrobaculum able to grow with various electron acceptors. J. Bacteriol. 194, 727-728 (2012).
58. Bernick, D. L. et al. Complete genome sequence of Pyrobaculum oguniense. Standards in genomic sciences 6, 336-345 (2012).
59. Lebedinsky, A. V. et al. Analysis of the complete genome of Fervidococcus fontis confirms the distinct phylogenetic position of the order Fervidicoccales and suggests its environmental function. Extremophiles 18, 295-309 (2014).
60. Jay, Z. J. et al. Predominant Acidilobus-like populations from geothermal environments in yellowstone national park exhibit similar metabolic potential in different hypoxic microbial communities. Appl. Environ. Microbiol. 80, 294-305 (2014).
61. Daifuku, T. et al. Variation of the virus-related elements within syntenic genomes of the hyperthermophilic Archaeon Aeropyrum. Appl. Environ. Microbiol. 79, 5891-5898 (2013).
62. Jay, Z. J. et al. Pyrobaculum yellowstonensis Strain WP30 Respires on Elemental Sulfur and/or Arsenate in Circumneutral Sulfidic Geothermal Sediments of Yellowstone National Park. Appl. Environ. Microbiol. 81, 5907-5916 (2015).
63. Yamazaki, Y. et al. NBRP databases: databases of biological resources in Japan. Nucleic Acids Res. 38, D26-D32 (2010).
64. Jay, Z. J. et al. The distribution, diversity and function of predominant Thermoproteales in high-temperature environments of Yellowstone National Park. Environ. Microbiol. 18, 4755-4769 (2016).
65. Reysenbach, A. L. et al. Draft Genome Sequence of a Novel Thermofilum sp. Strain from a New Zealand Hot Spring Enrichment Culture. Genome announcements 6 (2018).
66. Jay, Z. J. et al. Marsarchaeota are an aerobic archaeal lineage abundant in geothermal iron oxide microbial mats. Nat. Microbiol. 3, 732-740 (2018).
67. St John, E. et al. A new symbiotic nanoarchaeote (Candidatus Nanoclepta minutus) and its host (Zestosphaera tikiterensis gen. nov., sp. nov.) from a New Zealand hot spring. Syst. Appl. Microbiol. 42, 94-106 (2019).
68. Fitz-Gibbon, S. T. et al. Genome sequence of the hyperthermophilic crenarchaeon Pyrobaculum aerophilum. Proc. Natl. Acad. Sci. U. S. A. 99, 984-989 (2002).
69. Kawarabayasi, Y. et al. Complete genome sequence of an aerobic thermoacidophilic crenarchaeon, Sulfolobus tokodaii strain7. DNA Res. 8, 123-140 (2001).
70. Chen, L. et al. The genome of Sulfolobus acidocaldarius, a model organism of the Crenarchaeota. J. Bacteriol. 187, 4992-4999 (2005).
71. Brügger, K. et al. The genome of Hyperthermus butylicus: a sulfur-reducing, peptide fermenting, neutrophilic Crenarchaeote growing up to 108 degrees C. Archaea 2, 127-135 (2007).
72. Anderson, I. J. et al. Complete genome sequence of Staphylothermus marinus Stetter and Fiala 1986 type strain F1. Standards in genomic sciences 1, 183-188 (2009).
73. Auernik, K. S., Maezato, Y., Blum, P. H. & Kelly, R. M. The genome sequence of the metal-mobilizing, extremely thermoacidophilic archaeon Metallosphaera sedula provides insights into bioleaching-associated metabolism. Appl. Environ. Microbiol. 74, 682-692 (2008).
74. Podar, M. et al. A genomic analysis of the archaeal system Ignicoccus hospitalis-Nanoarchaeum equitans. Genome biology 9, R158 (2008).
75. Reno, M. L., Held, N. L., Fields, C. J., Burke, P. V. & Whitaker, R. J. Biogeography of the Sulfolobus islandicus pan-genome. Proc. Natl. Acad. Sci. U. S. A. 106, 8605-8610 (2009).
76. Spring, S. et al. Complete genome sequence of Thermosphaera aggregans type strain (M11TL). Standards in genomic sciences 2, 245-259 (2010).
77. Anderson, I. et al. Complete genome sequence of Staphylothermus hellenicus P8. Standards in genomic sciences 5, 12-20 (2011).
78. Mardanov, A. V. et al. The genome sequence of the crenarchaeon Acidilobus saccharovorans supports a new order, Acidilobales, and suggests an important ecological role in terrestrial acidic hot springs. Appl. Environ. Microbiol. 76, 5652-5657 (2010).
79. Mavromatis, K. et al. Complete genome sequence of Vulcanisaeta distributa type strain (IC-017). Standards in genomic sciences 3, 117-125 (2010).
80. Wirth, R. et al. Complete genome sequence of Desulfurococcus mucosus type strain (O7/1). Standards in genomic sciences 4, 173-182 (2011).
81. Gumerov, V. M. et al. Complete genome sequence of "Vulcanisaeta moutnovskia" strain 768-28, a novel member of the hyperthermophilic crenarchaeal genus Vulcanisaeta. J. Bacteriol. 193, 2355-2356 (2011).
82. Mardanov, A. V. et al. Complete genome sequence of the thermoacidophilic crenarchaeon Thermoproteus uzoniensis 768-20. J. Bacteriol. 193, 3156-3157 (2011).
83. Liu, L. J. et al. Complete genome sequence of Metallosphaera cuprina, a metal sulfide-oxidizing archaeon from a hot spring. J. Bacteriol. 193, 3387-3388 (2011).
84. You, X. Y. et al. Genomic analysis of Acidianus hospitalis W1 a host for studying crenarchaeal virus and plasmid life cycles. Extremophiles 15, 487-497 (2011).
85. Anderson, I. et al. Complete genome sequence of the hyperthermophilic chemolithoautotroph Pyrolobus fumarii type strain (1A). Standards in genomic sciences 4, 381-392 (2011).
86. Siebers, B. et al. The complete genome sequence of Thermoproteus tenax: a physiologically versatile member of the Crenarchaeota. PLoS One 6, e24222 (2011).
87. Urbieta, M. S. et al. Draft Genome Sequence of the Novel Thermoacidophilic Archaeon Acidianus copahuensis Strain ALE1, Isolated from the Copahue Volcanic Area in Neuquen, Argentina. Genome announcements 2 (2014).
88. Toshchakov, S. V. et al. Complete genome sequence of and proposal of Thermofilum uzonense sp. nov. a novel hyperthermophilic crenarchaeon and emended description of the genus Thermofilum. Standards in genomic sciences 10, 122 (2015).
89. Utturkar, S. M. et al. Draft Genome Sequence of Pyrodictium occultum PL19T, a Marine Hyperthermophilic Species of Archaea That Grows Optimally at 105°C. Genome announcements 4 (2016).
90. Dai, X. et al. Genome Sequencing of Sulfolobus sp. A20 from Costa Rica and Comparative Analyses of the Putative Pathways of Carbon, Nitrogen, and Sulfur Metabolism in Various Sulfolobus Strains. Front Microbiol 7, 1902 (2016).
91. Kim, J. Y. et al. Genomic Analysis of Vulcanisaeta thermophila Type Strain CBA1501(T) Isolated from Solfataric Soil. Front. Microbio. 7, 1639-1639 (2016).
92. Wurch, L. et al. Genomics-informed isolation and characterization of a symbiotic Nanoarchaeota system from a terrestrial geothermal environment. Nat Commun 7, 12115 (2016).
93. Sakai, H. D. & Kurosawa, N. Complete genome sequence of the Sulfodiicoccus acidiphilus strain HS-1(T), the first crenarchaeon that lacks polB3, isolated from an acidic hot spring in Ohwaku-dani, Hakone, Japan. BMC Res. Notes 12, 444 (2019).
94. Liu, G., She, Q. & Garrett, R. A. Diverse CRISPR-Cas responses and dramatic cellular DNA changes and cell death in pKEF9-conjugated Sulfolobus species. Nucleic Acids Res. 44, 4233-4242 (2016).
95. Mardanov, A. V. et al. Complete genome sequence of the hyperthermophilic cellulolytic crenarchaeon "Thermogladius cellulolyticus" 1633. J. Bacteriol. 194, 4446-4447 (2012).
96. Susanti, D. et al. Complete genome sequence of Desulfurococcus fermentans, a hyperthermophilic cellulolytic crenarchaeon isolated from a freshwater hot spring in Kamchatka, Russia. J. Bacteriol. 194, 5703-5704 (2012).
97. Göker, M. et al. Complete genome sequence of Ignisphaera aggregans type strain (AQ1.S1). Standards in genomic sciences 3, 66-75 (2010).
98. Podar, M. et al. Insights into archaeal evolution and symbiosis from the genomes of a nanoarchaeon and its inferred crenarchaeal host from Obsidian Pool, Yellowstone National Park. Biol. Direct 8, 9 (2013).
99. Servín-Garcidueñas, L. E. & Martínez-Romero, E. Draft Genome Sequence of the Sulfolobales Archaeon AZ1, Obtained through Metagenomic Analysis of a Mexican Hot Spring. Genome announcements 2 (2014).
100. Nayfach, S. et al. A genomic catalog of Earth’s microbiomes. Nat. Biotechnol., 1-11 (2020).
101. McKay, L. J. et al. Co-occurring genomic capacity for anaerobic methane and dissimilatory sulfur metabolisms discovered in the Korarchaeota. Nat. Microbiol. 4, 614-622 (2019).
102. Kelley, J. F. Expanding Metabolic Diversity of Two Archaeal Phyla: Nanoarchaeota and Korarchaeota. Master of Science (M.S.) in Biology thesis, Portland State University.
103. Elkins, J. G. et al. A korarchaeal genome reveals insights into the evolution of the Archaea. Proc. Natl. Acad. Sci. U. S. A. 105, 8102-8107 (2008).
104. Zhou, Z. et al. Genome- and Community-Level Interaction Insights into Carbon Utilization and Element Cycling Functions of Hydrothermarchaeota in Hydrothermal Sediment. mSystems 5, e00795-00719 (2020).
105. Wang, Y., Wegener, G., Hou, J., Wang, F. & Xiao, X. Expanding anaerobic alkane metabolism in the domain of Archaea. Nat. Microbiol. 4, 595-602 (2019).
106. Wilkins, L. G. E., Ettinger, C. L., Jospin, G. & Eisen, J. A. Metagenome-assembled genomes provide new insight into the microbial diversity of two thermal pools in Kamchatka, Russia. Sci. Rep. 9, 3059 (2019).
107. Park, S. J. et al. Draft genome sequence of an ammonia-oxidizing archaeon, "Candidatus Nitrosopumilus koreensis" AR1, from marine sediment. J. Bacteriol. 194, 6940-6941 (2012).
108. Hallam, S. J. et al. Genomic analysis of the uncultivated marine crenarchaeote Cenarchaem symbiosum. Proc. Natl. Acad. Sci. USA 103 (2006).
109. Walker, C. B. et al. Nitrosopumilus maritimus genome reveals unique mechanisms for nitrification and autotrophy in globally distributed marine crenarchaea. Proc. Natl. Acad. Sci. U. S. A. 107, 8818-8823 (2010).
110. Blainey, P. C., Mosier, A. C., Potanina, A., Francis, C. A. & Quake, S. R. Genome of a low-salinity ammonia-oxidizing archaeon determined by single-cell and metagenomic analysis. PLoS One 6, e16626 (2011).
111. Spang, A. et al. The genome of the ammonia-oxidizing Candidatus Nitrososphaera gargensis: insights into metabolic versatility and environmental adaptations. Environ. Microbiol. 14, 3122-3145 (2012).
112. Zhalnina, K. V. et al. Genome sequence of Candidatus Nitrososphaera evergladensis from group I.1b enriched from Everglades soil reveals novel genomic features of the ammonia-oxidizing archaea. PLoS One 9, e101648 (2014).
113. Jung, M. Y. et al. A hydrophobic ammonia-oxidizing archaeon of the Nitrosocosmicus clade isolated from coal tar-contaminated sediment. Environ. Microbiol. Rep. 8, 983-992 (2016).
114. Bayer, B. et al. Physiological and genomic characterization of two novel marine thaumarchaeal strains indicates niche differentiation. Isme j 10, 1051-1063 (2016).
115. Hugerth, L. W. et al. Metagenome-assembled genomes uncover a global brackish microbiome. Genome biology 16, 279 (2015).
116. Mehrshad, M., Amoozegar, M. A., Ghai, R., Shahzadeh Fazeli, S. A. & Rodriguez-Valera, F. Genome Reconstruction from Metagenomic Data Sets Reveals Novel Microbes in the Brackish Waters of the Caspian Sea. Appl. Environ. Microbiol. 82, 1599-1612 (2016).
117. Tian, R. M. et al. The deep-sea glass sponge Lophophysema eversa harbours potential symbionts responsible for the nutrient conversions of carbon, nitrogen and sulfur. Environ. Microbiol. 18, 2481-2494 (2016).
118. Haroon, M. F., Thompson, L. R., Parks, D. H., Hugenholtz, P. & Stingl, U. A catalogue of 136 microbial draft genomes from Red Sea metagenomes. Sci Data 3, 160050 (2016).
119. Sauder, L. A. et al. Cultivation and characterization of Candidatus Nitrosocosmicus exaquare, an ammonia-oxidizing archaeon from a municipal wastewater treatment system. Isme j 11, 1142-1157 (2017).
120. Tully, B. J., Wheat, C. G., Glazer, B. T. & Huber, J. A. A dynamic microbial community with high functional redundancy inhabits the cold, oxic subseafloor aquifer. ISME J 12, 1-16 (2018).
121. Cabello-Yeves, P. J. et al. Genomes of Novel Microbial Lineages Assembled from the Sub-Ice Waters of Lake Baikal. Appl. Environ. Microbiol. 84 (2018).
122. Ji, M. et al. Atmospheric trace gases support primary production in Antarctic desert surface soil. Nature 552, 400-403 (2017).
123. Haro-Moreno, J. M. et al. Fine metagenomic profile of the Mediterranean stratified and mixed water columns revealed by assembly and recruitment. Microbiome 6, 128 (2018).
124. Hiraoka, S. et al. Metaepigenomic analysis reveals the unexplored diversity of DNA methylation in an environmental prokaryotic community. Nat Commun 10, 159 (2019).
125. Kitzinger, K. et al. Cyanate and urea are substrates for nitrification by Thaumarchaeota in the marine environment. Nat. Microbiol. 4, 234-243 (2019).
126. Zhang, S. et al. Comparative Genomics Reveals Ecological and Evolutionary Insights into Sponge-Associated Thaumarchaeota. mSystems 4 (2019).
127. Tian, R. et al. Small and mighty: adaptation of superphylum Patescibacteria to groundwater environment drives their genome simplicity. Microbiome 8, 51 (2020).
128. Kim, B. K. et al. Genome sequence of an ammonia-oxidizing soil archaeon, "Candidatus Nitrosoarchaeum koreensis" MY1. J. Bacteriol. 193, 5539-5540 (2011).
129. Mosier, A. C., Allen, E. E., Kim, M., Ferriera, S. & Francis, C. A. Genome sequence of "Candidatus Nitrosopumilus salaria" BD31, an ammonia-oxidizing archaeon from the San Francisco Bay estuary. J. Bacteriol. 194, 2121-2122 (2012).
130. Park, S. J. et al. Draft genome sequence of an ammonia-oxidizing archaeon, "Candidatus Nitrosopumilus sediminis" AR2, from Svalbard in the Arctic Circle. J. Bacteriol. 194, 6948-6949 (2012).
131. Stieglmeier, M. et al. Nitrososphaera viennensis gen. nov., sp. nov., an aerobic and mesophilic, ammonia-oxidizing archaeon from soil and a member of the archaeal phylum Thaumarchaeota. Int. J. Syst. Evol. Microbiol. 64, 2738-2752 (2014).
132. Lebedeva, E. V. et al. Enrichment and genome sequence of the group I.1a ammonia-oxidizing Archaeon "Ca. Nitrosotenuis uzonensis" representing a clade globally distributed in thermal habitats. PLoS One 8, e80835 (2013).
133. Santoro, A. E. et al. Genomic and proteomic characterization of "Candidatus Nitrosopelagicus brevis": an ammonia-oxidizing archaeon from the open ocean. Proc. Natl. Acad. Sci. U. S. A. 112, 1173-1178 (2015).
134. Ding, K., Wen, X., Li, Y., Shen, B. & Zhang, B. Ammonia-oxidizing archaea versus bacteria in two soil aquifer treatment systems. Appl Microbiol Biotechnol 99, 1337-1347 (2015).
135. Ahlgren, N. A. et al. Genome and epigenome of a novel marine Thaumarchaeota strain suggest viral infection, phosphorothioation DNA modification and multiple restriction systems. Environ. Microbiol. 19, 2434-2452 (2017).
136. Qin, W. et al. Alternative strategies of nutrient acquisition and energy conservation map to the biogeography of marine ammonia-oxidizing archaea. Isme j 14, 2595-2609 (2020).
137. Kim, J.-G. et al. Spindle-shaped viruses infect marine ammonia-oxidizing thaumarchaea. Proceedings of the National Academy of Sciences 116, 15645-15650 (2019).
138. Ren, M. et al. Phylogenomics suggests oxygen availability as a driving force in Thaumarchaeota evolution. ISME J. 13, 2150-2161 (2019).
139. Jung, M. Y. et al. A mesophilic, autotrophic, ammonia-oxidizing archaeon of thaumarchaeal group I.1a cultivated from a deep oligotrophic soil horizon. Appl. Environ. Microbiol. 80, 3645-3655 (2014).
140. Hug, L. A. et al. Critical biogeochemical functions in the subsurface are associated with bacteria from new phyla and little studied lineages. Environ. Microbiol. 18, 159-173 (2016).
141. Hua, Z.-S. et al. Insights into the ecological roles and evolution of methyl-coenzyme M reductase-containing hot spring Archaea. Nat. Commun. 10, 4574 (2019).
142. Vanwonterghem, I. et al. Methylotrophic methanogenesis discovered in the archaeal phylum Verstraetearchaeota. Nat. Microbiol. 1, 16170 (2016).
143. Kadnikov, V. V. et al. Genome of a Member of the Candidate Archaeal Phylum Verstraetearchaeota from a Subsurface Thermal Aquifer Revealed Pathways of Methyl-Reducing Methanogenesis and Fermentative Metabolism. Microbiology 88, 316-323 (2019).

[truncated: 5 more sheets: Table S11, Table S12, Table S13, Table S14, Table S15]
